# Supplementary material for: Postprandial dynamics of sensory receptor and neural mechanisms underlying feeding regulation in mule ducks
Source: Poult Sci. 2026 May 2;105(8):107070. doi: 10.1016/j.psj.2026.107070 (PMC13223829; doi:10.1016/j.psj.2026.107070)
Supplement: Supplementary file 2 [file mmc2.xlsx]

## Sheet: Tongue
					CT
	Tissue	Condition	Timing(H)	N° ech	gapdh	ef1	t1r1	t2r9	t2r40	asic4	asic1-2	grm3	grm4	gpr119	gprc6a	stim1	orai1-2
	Tongue	Fed	T0	1a	22,38	18,79	26,95	26,27	28,5	26	28,17	29,72	29,06	29	26,33	27,76	28,45
	Tongue	Fed	T0	1b	21,97	18,17	26,55	25,86	28,11	26,3	27,95	28,66	29,02	28,21	26,35	27,14	27,46
	Tongue	Fed	T0	2a	22,07	18,4	26,35	26,3	27,63	25,61	28,03	29,41	29,43	29,14	26,61	28,4	28,12
	Tongue	Fed	T0	2b	21,67	17,86	26,42	26,12	28,04	26,47	27,79	29,53	29,57	28,66	26,67	27,66	27,6
	Tongue	Fed	T0	3a	21,39	17,87	30,31	28,24	29,01	29,77	30,39	32,29	31,08	31,29	26,73	27,18	27,27
	Tongue	Fed	T0	3b	21,62	18,05	30,3	28,33	28,43	30,59	29,61	30,56	31,55	30,76	27,02	27,26	27,52
	Tongue	Fed	T0	4a	21,72	18,18	29,78	27,8	29,03	28,89	28,94	30,85	29,79	30,53	27,08	28,01	28,01
	Tongue	Fed	T0	4b	21,83	18,36	30,05	27,39	29,18	29,14	29,19	30,87	29,73	30,05	27,26	27,68	27,89
	Tongue	Fed	T0	5a	21,46	18,51	29,54	26,68	28,51	27,73	28,24	29,42	28,63	28,96	27,29	28,14	27,85
	Tongue	Fed	T0	5b	21,7	18,27	29,88	26,59	28,99	28,34	28,61	29,43	29,18	29,26	27,31	28,67	N/A
	Tongue	Fed	T0	6a	20,54	17,19	29,93	28,93	29,78	30,01	29,71	32,2	30,4	31,33	27,37	27,42	26,85
	Tongue	Fed	T0	6b	20,56	16,85	30,38	29,38	30,15	30,03	30,46	32,2	31,38	31,81	27,45	N/A	N/A
	Tongue	Fed	T0	7a	20,46	17,17	29,64	28,2	29,18	29,51	30,11	31,19	30,23	31,19	27,55	27,14	26,58
	Tongue	Fed	T0	7b	19,73	16,72	29,56	28,88	29,84	29,52	29,31	31,28	30,91	30,49	27,55	26,84	26,2
	Tongue	Fed	T0	8a	21,04	18,45	30,21	26,97	29,38	28,72	28,05	30,32	28,77	28,64	27,74	26,82	27,02
	Tongue	Fed	T0	8b	21,35	18,38	30,26	28,11	30,01	30,11	28,43	30,43	29,37	30,8	27,87	N/A	N/A
	Tongue	Fed	T0	9a	19,46	16,22	28,57	28,09	29,27	28,63	28,48	30,61	29,03	29,56	28,07	26,93	25,51
	Tongue	Fed	T0	9b	19,51	16,32	28,98	27,48	29,34	29,28	28,66	30,7	29,29	29,63	28,18	27,22	25,63
	Tongue	Fed	T0	10a	19,53	16,17	28,07	26,57	28,48	29,01	29,78	29,21	30,8	30,8	28,23	25,93	25,49
	Tongue	Fed	T0	10b	19,59	16,31	28,16	27,12	28,51	28,39	29,68	29,65	31,08	30,37	28,25	26,31	25,53
	Tongue	Fed	T0.2	1a	21	17,79	30,56	28,21	29,16	30,29	29,76	30,81	30,85	31,05	28,25	28,18	27,23
	Tongue	Fed	T0.2	1b	N/A	17,78	30,93	28,41	29,02	31	30,15	31,06	31,14	30,38	28,31	28,54	27,26
	Tongue	Fed	T0.2	2a	20,77	17,56	31,07	28,01	30,36	30,79	30,16	31,62	31,47	32,06	28,41	27,69	26,98
	Tongue	Fed	T0.2	2b	20,12	17,07	30,62	28,07	30,49	31,44	30,15	31,54	31	31,82	28,41	27,31	26,43
	Tongue	Fed	T0.2	3a	19,25	16,03	29,53	27,15	28,3	28,98	30,1	30,08	29,46	30,19	28,44	26,74	25,83
	Tongue	Fed	T0.2	3b	20,01	17,06	30,1	26,48	28,32	30,83	29,29	30,2	29,92	30,69	28,44	27,6	26,6
	Tongue	Fed	T0.2	4a	20,82	16,69	30,63	26,58	26,23	30,36	29,9	27,26	29,41	31,65	28,44	29,53	28,64
	Tongue	Fed	T0.2	4b	21,65	17,47	31,01	26,38	26,78	29,51	29,9	28,05	30,03	30,3	28,5	28,31	27,46
	Tongue	Fed	T0.2	5a	20,54	16,65	29,73	28,01	29,3	29,87	30,01	30,95	30,58	30,51	28,51	26,75	26,22
	Tongue	Fed	T0.2	5b	21,61	17,96	30,92	28,18	29,2	30,44	29,96	31,4	31,12	30,73	28,55	28,07	27,13
	Tongue	Fed	T0.2	6a	18,78	15,8	30,22	28,43	30,62	29,95	30,01	31,17	31,1	30,63	28,61	27,32	26,42
	Tongue	Fed	T0.2	6b	19,29	15,72	29,56	27,82	29,48	30,21	30,04	31,01	31,56	30,4	28,64	27,13	26,11
	Tongue	Fed	T0.2	7a	20,91	17,51	30,08	27,76	29,07	28,71	29,29	30,12	29,61	29,96	28,65	27,27	26,87
	Tongue	Fed	T0.2	7b	21,24	18,11	30,31	27,59	29,43	29,14	29,16	30,4	29,69	30,43	28,67	27,43	26,89
	Tongue	Fed	T0.2	8a	21,28	18,02	29,85	27,99	29,48	30,6	29,54	31,21	30,16	30,6	28,74	28,64	27,44
	Tongue	Fed	T0.2	8b	21,48	18,3	30,26	27,48	28,97	30,12	29,56	30,9	29,9	31	28,8	N/A	N/A
	Tongue	Fed	T0.2	9a	21,14	17,26	26,05	26,01	27,63	25,1	27,33	29,13	29,06	27,42	28,81	27,25	26,97
	Tongue	Fed	T0.2	9b	20,69	17,18	25,85	25,81	27,72	25,04	27,67	29,04	28,6	27,51	28,83	27,68	26,73
	Tongue	Fed	T2	1a	20,5	17,82	31,14	28,04	30,63	28,88	30,12	31,68	30,38	30,19	29,13	28,23	26,83
	Tongue	Fed	T2	1b	20,51	18,09	31,72	27,9	30,24	29,48	30,44	31,62	30,63	31,23	29,14	28,39	27,05
	Tongue	Fed	T2	2a	20,65	17,46	30,23	28,42	29,47	31,26	30,33	30,73	31,88	31,69	29,15	27,66	26,75
	Tongue	Fed	T2	2b	20,96	16,53	29,43	27,94	29,92	31,23	30,6	30,72	31	30,42	29,16	27,12	26
	Tongue	Fed	T2	3a	20,66	17,22	30,02	27,06	27,95	28,06	29,31	29,68	30,83	28,88	29,2	27,89	26,52
	Tongue	Fed	T2	3b	19,87	17,26	30,51	28,07	28,66	28,14	29,39	29,73	30	29,53	29,22	28,04	26,53
	Tongue	Fed	T2	4a	20	17,13	30,24	27,31	29,24	28,08	29,73	31,32	30,59	29,96	29,24	27,53	26,54
	Tongue	Fed	T2	4b	19,99	17,02	30,44	27,86	29,01	27,77	29,35	30,41	30,27	30,32	29,24	27,16	26,38
	Tongue	Fed	T2	5a	20,23	17,58	30,1	29,26	30,7	29,57	31,25	30,91	31,6	31,03	29,24	28,3	26,63
	Tongue	Fed	T2	5b	20,31	17,01	30,77	27,86	30,45	28,92	29,63	30,83	31,51	30,65	29,26	27,21	26
	Tongue	Fed	T2	6a	20,46	18,11	26,19	27,4	28,7	30,49	25,97	31,01	29,56	30,28	29,26	27,21	27,2
	Tongue	Fed	T2	6b	20,02	18,56	25,86	27,96	28,48	30,09	25,61	30,58	29,75	29,05	29,29	26,84	27,09
	Tongue	Fed	T2	7a	21,26	18,57	30,12	28,02	28,13	31,04	28,97	30,14	29,62	29,62	29,32	27,46	27,45
	Tongue	Fed	T2	7b	21,8	19,74	30,12	27,49	28,38	32,09	29,12	30,76	29,37	29,51	29,34	27,98	28,37
	Tongue	Fed	T2	8a	22,08	17,39	30,12	28,14	30,45	29,22	30,42	30,21	31,24	30,16	29,34	28,47	26,59
	Tongue	Fed	T2	8b	23,26	18,08	29,94	27,6	28,86	29,69	30,46	30,27	30,91	30,12	29,36	28,21	26,95
	Tongue	Fed	T2	9a	20,4	16,79	29,53	26,87	28,43	27,47	30,28	29,18	29,97	30,43	29,36	27,05	25,53
	Tongue	Fed	T2	9b	21,52	16,76	29,11	27,14	29	27,52	29,61	29,53	30,59	30,01	29,37	27,17	25,53
	Tongue	Fed	T2	10a	19,89	16,57	29,51	27,45	29,67	27,44	29,1	30,52	29,3	29,41	29,38	26,43	25,98
	Tongue	Fed	T2	10b	20,07	16,61	29,38	27,99	29,53	27,43	28,98	30,72	30,02	30,02	29,39	26,65	25,89
	Tongue	Fed	T6	1a	19,69	17,68	31,69	30,08	30,01	31,09	28,99	31,01	30,07	30,17	29,9	28,04	27,07
	Tongue	Fed	T6	1b	21,12	16,39	30,18	29,27	30,31	29,45	29,06	31,39	30,09	30,11	29,94	27,01	25,94
	Tongue	Fed	T6	2a	19,91	17,2	29,57	28,22	29,23	30,06	28,62	31,3	30,15	30,42	29,96	28,07	26,75
	Tongue	Fed	T6	2b	19,95	16,15	29,85	28,2	29,44	30,68	28,97	31,96	30,41	30,11	30,02	27,88	26,6
	Tongue	Fed	T6	3a	20,13	16,9	29,5	28,47	29,03	29,98	30,34	30,68	31,77	32,02	30,06	26,64	26,09
	Tongue	Fed	T6	3b	19,93	16,83	29,55	28,32	28,66	29,72	29,89	30,45	30,76	30,9	30,07	26,37	25,87
	Tongue	Fed	T6	4a	20,53	17,32	31,22	27,71	29,52	29,3	29,23	31,14	29,92	29,86	30,07	26,69	26,73
	Tongue	Fed	T6	4b	20,49	17,54	30,6	27,53	29,26	29,83	29,12	30,71	30,26	29,79	30,08	26,4	26,54
	Tongue	Fed	T6	5a	18,6	17,44	29,83	28,18	30,35	29,23	30,01	32	30,36	30,78	30,09	27,55	26,69
	Tongue	Fed	T6	5b	19,68	15,98	29,79	28,55	30,22	29,72	29,84	30,19	30,15	30,19	30,1	27,29	26,57
	Tongue	Fed	T6	6a	20,74	17,85	30,47	28,19	28,68	29,24	29,09	30,27	29,29	29,67	30,12	27,61	26,95
	Tongue	Fed	T6	6b	21,03	17,35	30,13	27,52	29,07	29,4	28,96	31,22	30,01	29,61	30,12	27,16	26,56
	Tongue	Fed	T6	7a	21,32	15,58	31,33	29,29	28,75	29,48	28,64	31,12	28,5	31,14	30,12	28,34	27,04
	Tongue	Fed	T6	7b	19,1	18,01	30,21	28,49	28,89	29	28,31	30,89	29,6	29,93	30,15	27,36	26,82
	Tongue	Fed	T6	8a	21,02	18,19	30,21	28,4	29,68	29,25	29,88	30,7	30,46	30,88	30,15	27,92	26,95
	Tongue	Fed	T6	8b	21,04	17,5	29,36	28,81	29,32	29,84	29,45	30,78	30,98	32,2	30,17	27,26	27,01
	Tongue	Fed	T6	9a	20,15	16,12	28,15	25,35	28,34	28,22	27,92	28,61	28,21	28,39	30,17	25,97	25,69
	Tongue	Fed	T6	9b	19,76	16,43	28,46	25,67	28,79	28,27	27,56	28,99	28,18	28,14	30,18	26,15	25,92
	Tongue	Fed	T12	1a	21,29	17,95	27,44	27,13	28,17	26,29	28,6	29,69	28,66	28,6	30,46	27,16	26,96
	Tongue	Fed	T12	1b	21,56	18,11	27,73	26,99	28,26	26,27	28,22	29,66	28,85	28,3	30,46	27,83	27,37
	Tongue	Fed	T12	2a	21,7	17,93	30,11	26,86	28,58	28,51	29,04	29,29	29,77	30,02	30,46	27,16	27,06
	Tongue	Fed	T12	2b	22,12	18,44	30,32	26,91	28,21	28,46	29,31	29,32	29,44	29,85	30,48	28,25	28,32
	Tongue	Fed	T12	3a	21,65	18,12	30,12	27,51	28,86	28,57	29,55	30,7	30,62	29,77	30,64	27,67	27,74
	Tongue	Fed	T12	3b	21,42	18,25	29,14	27,87	28,56	29,14	29,07	30,22	29,78	29,69	30,64	26,56	26,88
	Tongue	Fed	T12	4a	19,97	16,76	30	28,73	29,85	30,77	30,15	31,08	31,22	32,08	30,69	27,55	26,33
	Tongue	Fed	T12	4b	20,63	17,27	30,19	28,38	29,36	30,55	29,81	31,03	30,82	30,43	30,77	28,22	26,27
	Tongue	Fed	T12	5a	19,38	16,32	31,29	28,08	28,41	29,62	30,71	30,3	32,6	32,69	30,8	27,05	25,59
	Tongue	Fed	T12	5b	20,72	17,41	30,87	27,81	28,11	30,46	30,86	29,67	31,7	32,12	30,81	27,28	26,46
	Tongue	Fed	T12	6a	20,93	18,05	29,97	28,26	29,49	30,24	29,36	31,19	30,3	31,52	30,85	28,23	27,21
	Tongue	Fed	T12	6b	20,85	17,54	30,79	28,83	29,36	29,99	29,52	31,47	30,34	30,51	30,85	28,52	27,08
	Tongue	Fed	T12	7a	20,13	17,07	29,33	27,23	28,9	27,62	28,9	N/A	29,84	30,67	30,9	27,04	26,21
	Tongue	Fed	T12	7b	20,84	17,4	29,13	27,14	28,19	27,72	28,48	29,23	29,88	30,11	30,92	26,79	26,28
	Tongue	Fed	T12	8a	21,18	18,12	30,06	27,93	29,01	28,86	30,04	31,14	30,64	31,66	31	27,79	27,21
	Tongue	Fed	T12	8b	21,09	18,06	30,34	28,2	29,28	28,98	30,24	31,33	31,32	31,27	31,02	28,02	27,13
	Tongue	Fed	T12	9a	19,83	16,8	26,16	25,29	27,48	25,32	28,03	28,5	28,63	27,59	31,07	27,33	26,18
	Tongue	Fed	T12	9b	19,85	17,04	26,18	25,17	28,16	25,33	28,02	28,85	28,44	27,46	31,1	27,11	26,05
	Tongue	Unfed	T0	1a	22,38	18,79	26,95	26,27	28,5	26	28,17	29,72	29,06	29	26,33	27,76	28,45
	Tongue	Unfed	T0	1b	21,97	18,17	26,55	25,86	28,11	26,3	27,95	28,66	29,02	28,21	26,35	27,14	27,46
	Tongue	Unfed	T0	2a	22,07	18,4	26,35	26,3	27,63	25,61	28,03	29,41	29,43	29,14	26,61	28,4	28,12
	Tongue	Unfed	T0	2b	21,67	17,86	26,42	26,12	28,04	26,47	27,79	29,53	29,57	28,66	26,67	27,66	27,6
	Tongue	Unfed	T0	3a	21,39	17,87	30,31	28,24	29,01	29,77	30,39	32,29	31,08	31,29	26,73	27,18	27,27
	Tongue	Unfed	T0	3b	21,62	18,05	30,3	28,33	28,43	30,59	29,61	30,56	31,55	30,76	27,02	27,26	27,52
	Tongue	Unfed	T0	4a	21,72	18,18	29,78	27,8	29,03	28,89	28,94	30,85	29,79	30,53	27,08	28,01	28,01
	Tongue	Unfed	T0	4b	21,83	18,36	30,05	27,39	29,18	29,14	29,19	30,87	29,73	30,05	27,26	27,68	27,89
	Tongue	Unfed	T0	5a	21,46	18,51	29,54	26,68	28,51	27,73	28,24	29,42	28,63	28,96	27,29	28,14	27,85
	Tongue	Unfed	T0	5b	21,7	18,27	29,88	26,59	28,99	28,34	28,61	29,43	29,18	29,26	27,31	28,67	N/A
	Tongue	Unfed	T0	6a	20,54	17,19	29,93	28,93	29,78	30,01	29,71	32,2	30,4	31,33	27,37	27,42	26,85
	Tongue	Unfed	T0	6b	20,56	16,85	30,38	29,38	30,15	30,03	30,46	32,2	31,38	31,81	27,45	N/A	N/A
	Tongue	Unfed	T0	7a	20,46	17,17	29,64	28,2	29,18	29,51	30,11	31,19	30,23	31,19	27,55	27,14	26,58
	Tongue	Unfed	T0	7b	19,73	16,72	29,56	28,88	29,84	29,52	29,31	31,28	30,91	30,49	27,55	26,84	26,2
	Tongue	Unfed	T0	8a	21,04	18,45	30,21	26,97	29,38	28,72	28,05	30,32	28,77	28,64	27,74	26,82	27,02
	Tongue	Unfed	T0	8b	21,35	18,38	30,26	28,11	30,01	30,11	28,43	30,43	29,37	30,8	27,87	N/A	N/A
	Tongue	Unfed	T0	9a	19,46	16,22	28,57	28,09	29,27	28,63	28,48	30,61	29,03	29,56	28,07	26,93	25,51
	Tongue	Unfed	T0	9b	19,51	16,32	28,98	27,48	29,34	29,28	28,66	30,7	29,29	29,63	28,18	27,22	25,63
	Tongue	Unfed	T0	10a	19,53	16,17	28,07	26,57	28,48	29,01	29,78	29,21	30,8	30,8	28,23	25,93	25,49
	Tongue	Unfed	T0	10b	19,59	16,31	28,16	27,12	28,51	28,39	29,68	29,65	31,08	30,37	28,25	26,31	25,53
	Tongue	Unfed	T0.2	1a	20,52	17,52	30,36	28,2	29,16	30,82	29,88	30,36	30,95	31,25	28,84	28,4	27,09
	Tongue	Unfed	T0.2	1b	20,17	17,16	29,88	27,95	28,88	29,47	30,69	31,27	31,28	31,04	28,86	27,8	26,91
	Tongue	Unfed	T0.2	2a	20,4	17,16	29,61	26,99	28,76	28,85	28,8	29,59	29,32	29,6	28,9	27,33	26,66
	Tongue	Unfed	T0.2	2b	20,09	16,75	30,43	26,53	28,54	29,09	28,45	29,52	29,83	29,59	28,9	27,19	26,48
	Tongue	Unfed	T0.2	3a	20,62	17,53	31,15	30,06	29,52	30,56	31,26	33,08	32,38	32,91	28,91	27,41	26,64
	Tongue	Unfed	T0.2	3b	20,9	17,78	31,6	29,23	29,88	31,02	30,81	31,72	31,81	33,14	28,93	27,14	26,49
	Tongue	Unfed	T0.2	4a	20,9	17,37	30,07	27,84	28,33	29,84	29,99	30,08	30,4	31,73	28,95	28,19	26,94
	Tongue	Unfed	T0.2	4b	19,8	16,36	29,08	27,46	28,48	29,35	29,64	30,16	30,16	30,35	29	27,27	25,93
	Tongue	Unfed	T0.2	5a	21,2	17,2	29,15	26,35	27,61	28,5	28,05	29,26	28,57	29,02	29,01	27,03	27,18
	Tongue	Unfed	T0.2	5b	22,62	18,51	30	26,25	27,94	28,87	28,5	29,01	29,65	28,51	29,02	27,97	28,29
	Tongue	Unfed	T0.2	6a	20,64	17,2	29,66	27,63	29,14	29,84	29,42	31,19	30,71	29,79	29,05	27,3	26,52
	Tongue	Unfed	T0.2	6b	20,31	16,51	29,04	27,82	30,09	29,44	29,4	30,89	29,72	30,85	29,06	26,74	25,79
	Tongue	Unfed	T0.2	7a	20,45	16,81	29,15	27,13	28,73	28,69	28,47	28,97	29,12	29,13	29,08	26,83	26,45
	Tongue	Unfed	T0.2	7b	21,08	17,29	29,03	26,87	27,74	28,44	28,43	29,27	29,04	28,77	29,09	27,18	26,89
	Tongue	Unfed	T0.2	8a	20,99	17,46	29,54	26,81	27,33	28,35	29,33	28,88	29,99	31,57	29,09	26,81	27,34
	Tongue	Unfed	T0.2	8b	21,59	18,2	30,04	26,3	27,37	28,5	29,84	29,06	30,79	29,85	29,11	30,76	N/A
	Tongue	Unfed	T0.2	9a	20,51	16,78	29,18	27,4	28,8	29,48	29,47	30,25	31,06	30,17	29,12	26,34	26,02
	Tongue	Unfed	T0.2	9b	20,31	16,69	28,75	27,3	28,52	29,03	29,3	30,42	30,11	30,1	29,13	26,37	25,86
	Tongue	Unfed	T2	1a	20,99	18,07	29,07	26,96	29,28	30,37	28,72	29,94	29,66	29,17	29,43	28,39	27,25
	Tongue	Unfed	T2	1b	20,37	17,44	28,68	26,85	28,85	30,28	28,41	30,05	29,03	28,46	29,48	28	27,07
	Tongue	Unfed	T2	2a	20,6	17,45	30,6	28,92	31,02	30,53	30,9	33,03	30,67	31,13	29,51	28,22	27,02
	Tongue	Unfed	T2	2b	20,92	17,98	30,41	28,35	30,03	30,23	29,55	31,63	29,03	29,64	29,51	28,5	27,24
	Tongue	Unfed	T2	3a	20,41	17,21	30,66	28,01	29,68	28,89	31,19	30,78	31,53	33,33	29,51	27,82	26,52
	Tongue	Unfed	T2	3b	20,58	17,07	30,67	27,22	29,13	28,7	30,13	29,75	30,78	31,15	29,52	27,14	26,39
	Tongue	Unfed	T2	4a	20,23	18,47	30,28	27,9	28,72	30,23	29,99	30,33	30,84	30,45	29,53	27,69	27,03
	Tongue	Unfed	T2	4b	20,34	17,46	29,6	27,57	28,3	30,92	29,37	29,57	30,47	29,64	29,53	27,39	26,66
	Tongue	Unfed	T2	5a	21,15	18,24	27,41	26,75	28,35	32,06	29,25	29,98	29,84	28,67	29,57	26,96	27,47
	Tongue	Unfed	T2	5b	20,77	17,23	26,49	26,25	27,45	30,49	28,13	29,21	28,96	28,26	29,57	25,86	26,53
	Tongue	Unfed	T2	6a	20,51	17,77	27,23	28,02	29,7	23,93	29,23	31,37	31,07	28,94	29,57	28,19	26,57
	Tongue	Unfed	T2	6b	21,3	17,74	26,32	27,22	28,49	23,62	28,48	30,19	29,44	28,26	29,58	28,04	26,91
	Tongue	Unfed	T2	7a	20,5	17,36	30,1	28	30,76	29,63	31,24	31,68	32,65	31,73	29,68	27,59	26,17
	Tongue	Unfed	T2	7b	20,7	17,47	30,48	28,26	29,73	29,21	30,71	31,83	30,69	30,75	29,68	27,44	26,45
	Tongue	Unfed	T2	8a	20,77	17,83	27,02	26,78	29,37	29,9	28,47	29,92	29,74	28,51	29,72	28,34	26,93
	Tongue	Unfed	T2	8b	21,6	18,27	25,83	26,04	28,46	30,37	27,25	29,71	28,4	27,83	29,78	28,08	27,16
	Tongue	Unfed	T2	9a	20,05	16,63	26,65	26,19	28,35	28,8	28,11	29,3	28,47	27,74	29,78	26,08	25,74
	Tongue	Unfed	T2	9b	19,92	16,58	27,13	26,33	29,03	28,91	28,37	29,25	28,88	27,81	29,79	26,75	25,92
	Tongue	Unfed	T2	10a	20,17	16,61	29,25	27,44	27,73	29,77	29,64	29,64	31,14	29,95	29,87	27,15	26,03
	Tongue	Unfed	T2	10b	20,35	16,83	29,35	28,02	27,97	28,86	30,32	30,31	31,61	30,54	29,89	27,53	25,72
	Tongue	Unfed	T6	1a	20,65	18,03	29,6	27,85	29,11	29,77	29,16	31,44	29,32	29,17	30,18	27,32	26,45
	Tongue	Unfed	T6	1b	19,58	16,3	30,08	26,93	28,94	29,54	28,89	32,1	29,27	29,08	30,19	26,84	25,59
	Tongue	Unfed	T6	2a	21,54	19,05	30,58	26,8	28,61	30,44	30,58	29,45	30,27	30,47	30,19	27,89	27,55
	Tongue	Unfed	T6	2b	20,75	17,36	30,29	26,32	28,07	30,4	30,29	29,19	30,83	29,53	30,23	26,8	26,89
	Tongue	Unfed	T6	3a	21,95	17,69	30,22	25,58	27,07	29,51	29,05	29,19	30,21	29,06	30,23	27,61	27,86
	Tongue	Unfed	T6	3b	21,47	17,26	31,13	25,65	27,11	30,64	29,39	28,39	29,38	28,91	30,25	26,72	27,43
	Tongue	Unfed	T6	4a	21,55	18,69	31,9	29,36	30,31	30,84	31,47	32,56	33,16	32,11	30,25	28,36	27,52
	Tongue	Unfed	T6	4b	21,05	17,75	30,16	29,41	30,81	30,17	30,56	31,83	31,35	31,64	30,3	27,34	26,97
	Tongue	Unfed	T6	5a	21,31	18,38	29,67	26,54	28,12	26,16	28,66	29,38	29,16	28,67	30,31	27,3	27,2
	Tongue	Unfed	T6	5b	21,39	17,88	29,59	26,49	28,64	26,41	28,58	29,46	28,75	28,43	30,32	26,64	26,73
	Tongue	Unfed	T6	6a	21,34	18,19	30,33	27,36	29,29	30,27	29,75	31,07	30,82	29,94	30,34	27,97	27,42
	Tongue	Unfed	T6	6b	20,02	16,3	30,97	27,59	29,12	29,56	29,57	31,15	29,9	29,8	30,35	26,99	26,18
	Tongue	Unfed	T6	7a	19,74	16,53	29,7	27,34	29,1	29,09	29,33	31,18	30,18	29,66	30,36	26,37	25,99
	Tongue	Unfed	T6	7b	20,72	17,22	29,98	27,04	29,19	29,04	29,43	29,75	29,41	29,92	30,42	26,92	26,09
	Tongue	Unfed	T6	8a	21,12	17,6	29,08	26,87	27,36	25,56	28,43	29,85	29,18	28,41	30,42	26,39	26,37
	Tongue	Unfed	T6	8b	21,46	18,38	29,26	26,41	27,41	25,46	28,66	30,03	29,39	28,73	30,42	26,52	26,69
	Tongue	Unfed	T12	1a	23,03	20,18	30,72	27,49	29,49	30,46	29,17	30,49	29,12	30,6	31,31	28,85	28,27
	Tongue	Unfed	T12	1b	20,98	17,31	29,34	27,28	28,6	29,53	29,03	30,12	29,74	29,26	31,46	26,79	26,15
	Tongue	Unfed	T12	2a	20,93	17,53	30,13	27,55	29,31	30,25	29,27	29,43	30,09	30,42	31,56	27,54	26,9
	Tongue	Unfed	T12	2b	19,86	16,55	29,44	27,93	29,07	29,3	29,04	30,23	30,12	30,08	31,58	27,07	26,16
	Tongue	Unfed	T12	3a	20,92	17,9	30,31	28,3	29,02	32,12	29,2	30,15	31,86	30,26	31,61	27,82	27,01
	Tongue	Unfed	T12	3b	20,46	17,88	31,54	28,45	28,72	30,2	29,36	30,19	30,26	30,77	31,63	27,08	26,48
	Tongue	Unfed	T12	4a	21,9	18,9	30,48	27,33	27,98	30,34	28,29	29,68	29,49	29,59	31,67	28,97	27,61
	Tongue	Unfed	T12	4b	21,13	17,83	30,24	26,75	28,09	30,2	28,71	29,64	29,03	29,21	31,76	26,77	26,38
	Tongue	Unfed	T12	5a	20,78	17,65	30,04	28,37	29,33	29,05	29,8	31,42	30,91	31,32	31,78	26,59	26,68
	Tongue	Unfed	T12	5b	21,74	18,01	29,95	28	29,26	29,45	29,61	31,11	30,58	31,82	31,78	27,01	27,25
	Tongue	Unfed	T12	6a	21,31	18,58	30,87	29,09	30,81	31,33	31,19	32,33	31,69	32,29	32,25	29,57	28,01
	Tongue	Unfed	T12	6b	20,58	16,78	30,63	29,14	30,88	32,12	30,2	32,59	30,6	32,01	32,34	29,66	27,53
	Tongue	Unfed	T12	7a	22,09	19,15	30,08	27,22	26,52	28,5	29,86	29,13	31,27	30,5	32,35	28,16	27,53
	Tongue	Unfed	T12	7b	21,12	17,5	29,02	26,93	26,57	28,46	29,93	29,45	30	30,27	32,44	26,73	26,82
	Tongue	Unfed	T12	8a	21,23	18,14	30,64	27,54	28,81	30,68	30,06	30,09	30,88	29,74	32,65	28,05	27,07
	Tongue	Unfed	T12	8b	21,2	17,95	30,85	27,6	28,61	30,64	30,2	30,58	30,66	30,21	32,86	28,24	26,81

## Sheet: Palate
					CT
	Tissue	Condition	Timing(H)	N° ech	Actine B	ef1	t1r1	t1r3	t2r9	t2r40	asic4	asic1-2	grm3	grm4	gpr119	gprc6a	stim1	orai1-2
	Palate	Fed	T0	1a	19,77	18,33	26,11	31,22	23,31	24,59	26,09	26,26	24,48	25,4	25,45	24,14	29,27	27,29
	Palate	Fed	T0	1b	20,23	18,99	26,08	31,06	22,75	24,3	25,89	26,05	24,53	25,12	25,36	23,93	30,55	27,66
	Palate	Fed	T0	2a	18,25	17,02	28,9	33,17	26,49	30,17	28,55	30,23	30,64	30,15	30,37	29,54	27,25	25,64
	Palate	Fed	T0	2b	18,64	17,41	29,52	34,54	27	29,84	29,2	30,53	30,73	30,23	31,1	29,61	27,65	25,92
	Palate	Fed	T0	3a	19,03	17,35	29,11	34,24	26,37	28,87	27,78	29,01	29,27	28,63	30,06	28,51	27,78	27,04
	Palate	Fed	T0	3b	19,35	17,9	29,56	33,42	26,64	28,79	28,09	29,33	28,93	28,72	29,69	28,57	28,17	27,14
	Palate	Fed	T0	4a	19,03	17,92	29,19	33,81	27,35	29,18	28,9	30,2	29,94	29,18	29,54	28,7	28,83	26,5
	Palate	Fed	T0	4b	19,21	18,04	29,21	32,62	27,76	29,06	29,17	29,3	30,41	29,55	30,03	29	28,57	26,86
	Palate	Fed	T0	5a	19,83	17,05	27,46	32,15	27,16	28,86	27,03	28,93	29,73	29,05	26,67	28,9	28	25,85
	Palate	Fed	T0	5b	20,34	17,44	27,76	32,6	27,5	28,95	27,41	29,88	29,51	29,51	27,11	28,41	28,14	26,27
	Palate	Fed	T0	6a	19,72	17,08	26,18	33,01	24,52	26,42	24,8	27,41	26,53	26,57	30,23	25,96	27,51	25,91
	Palate	Fed	T0	6b	20,22	17,57	26,54	31,69	24,58	26,44	25,07	27,51	26,64	26,89	30,99	26,16	27,69	26,13
	Palate	Fed	T0	7a	19,87	17,13	28,23	33,3	27,4	30	27,82	29,31	30,2	29,38	27,36	29,67	27,56	25,69
	Palate	Fed	T0	7b	20,36	17,84	29,12	32,72	26,22	30	28,85	30,46	30,25	29,16	27,52	30,25	27,73	26,06
	Palate	Fed	T0.2	1a	18,09	17,15	28,83	33,15	26,45	27,86	28,29	29,17	28,03	28,48	29,54	27,64	27,71	N/A
	Palate	Fed	T0.2	1b	17,82	17,2	29,11	32,72	26,95	28,43	29,06	29,54	28,84	29,16	29,53	28,46	27,99	25,94
	Palate	Fed	T0.2	2a	17,3	16,78	29,29	33,05	25,69	27,41	29,63	31,14	28,16	29,57	29,7	28,33	27,23	25,56
	Palate	Fed	T0.2	2b	17,52	16,98	29,46	32,59	26,31	27,86	29,91	31,39	28,61	30,04	29,86	28,21	27,87	25,66
	Palate	Fed	T0.2	3a	17,54	16,55	29,4	33,14	26,06	28,12	29,6	29,22	28,2	28,54	29,75	28,48	27,13	25,04
	Palate	Fed	T0.2	3b	17,79	17	29,72	32,5	26,16	28,29	29,51	28,98	28,02	29,09	29,08	28,3	27,53	25,15
	Palate	Fed	T0.2	4a	19,84	18,87	29,33	35,01	27,6	29,53	28,62	29,8	29,92	29,42	30,09	29,56	29,33	27,61
	Palate	Fed	T0.2	4b	19,98	19,13	29,19	33,69	27,61	29,52	28,59	30,18	29,2	30,28	30,28	29,96	29,28	27,75
	Palate	Fed	T0.2	5a	18,64	17,28	29,11	33,6	26,02	27,11	28,29	29,5	27,15	28,64	28,89	27,47	28,02	25,85
	Palate	Fed	T0.2	5b	18,58	17,53	28,78	33,14	25,69	27,19	28,42	29,3	27,25	28,51	28,51	27,32	27,81	25,7
	Palate	Fed	T0.2	6a	17,96	17,05	28,92	32,28	26,33	27,49	28,24	29,09	27,47	28,69	28,86	28,62	27,85	25,3
	Palate	Fed	T0.2	6b	18,09	17,42	28,96	32,5	26,16	27,65	28,7	29,38	27,85	29,14	28,65	28,9	28,3	25,55
	Palate	Fed	T0.2	7a	18,86	17,53	29,77	33,03	26,67	30,06	28,74	30,37	31,08	29,74	30,57	30,15	28,13	26,41
	Palate	Fed	T0.2	7b	19,35	18,08	30,28	33,14	27,19	30,06	28,92	30,24	30,24	30,46	31,5	29,72	28,62	26,97
	Palate	Fed	T0.2	8a	19,11	17,93	28,31	33,37	26,47	28,29	27,07	28,57	28,46	28,67	29,23	28,76	28,99	N/A
	Palate	Fed	T0.2	8b	19,32	18,07	28,22	33,26	27,63	28,1	26,86	28,31	27,66	28,4	28,84	28,99	29,23	N/A
	Palate	Fed	T2	1a	18,04	17,17	30,44	33,35	27,29	28,56	29,45	29,71	29,06	29,44	29,99	29,15	27,88	25,46
	Palate	Fed	T2	1b	18,05	17,26	29,89	34,04	27,11	28,58	29,87	30,12	29,12	29,75	30,11	29,01	27,92	25,28
	Palate	Fed	T2	2a	18,33	17,41	29,16	33,3	27,81	28,61	29,15	30,11	29,41	29,68	30,12	28,75	28,41	25,58
	Palate	Fed	T2	2b	18,19	17,15	28,81	34,64	27,55	28,43	29,18	29,58	28,86	29,27	29,62	28,68	28,41	25,42
	Palate	Fed	T2	3a	17,7	16,55	27,74	33,06	26,18	27,39	26,7	27,95	27,39	27,99	28,43	27,22	27,85	25,17
	Palate	Fed	T2	3b	17,66	16,47	27,94	33,13	26,09	27,16	27,07	27,93	27,46	27,84	28,23	26,97	27,91	25,23
	Palate	Fed	T2	4a	17,61	16,61	29,84	32,31	25,7	27,55	28,98	29,38	28,15	29,03	29,68	28,39	27,29	25,23
	Palate	Fed	T2	4b	17,83	16,87	29,62	33,17	25,72	27,87	29,1	29,87	27,81	28,83	29,8	28,09	27,44	25,43
	Palate	Fed	T2	5a	17,96	17,63	29,44	33,47	26,59	27,36	28,37	29,05	27,87	29,21	28,98	28,83	27,68	25,57
	Palate	Fed	T2	5b	18,23	17,51	29,87	32,69	26,56	27,26	28,2	28,9	27,88	28,95	29,03	28,73	28,02	25,52
	Palate	Fed	T2	6a	18,83	17,68	29,42	33,51	27,23	28,7	29,49	29,67	29,34	29,55	29,67	28,8	28,35	26,35
	Palate	Fed	T2	6b	18,82	17,8	29	32,78	27,62	28,63	29,79	29,59	29,25	29,84	29,78	28,73	29,1	26,35
	Palate	Fed	T2	7a	19,29	18,21	29,41	33,74	26,5	29,2	27,93	29,55	28,32	29,29	29,88	27,85	28,6	27,03
	Palate	Fed	T2	7b	19,62	18,58	29,35	34,63	27,05	29,8	28,49	30,25	28,66	28,97	29,77	28,07	28,99	27,42
	Palate	Fed	T2	8a	18,44	17,7	29,23	33,04	27,1	29,68	28,65	29,57	29,2	29,56	29,61	28,66	28,96	26,06
	Palate	Fed	T2	8b	18,86	18,09	29,7	33,36	27,05	30,08	29,18	29,8	29,67	29,83	28,81	29,01	29,35	26,37
	Palate	Fed	T6	1a	17,89	17,18	29,2	33,35	26,94	27,64	29,16	29,15	28,33	28,9	28,79	27,63	28,2	25,45
	Palate	Fed	T6	1b	17,87	16,79	29,11	33,81	26,62	27,42	28,92	29,02	27,94	28,59	28,99	27,59	27,9	25,33
	Palate	Fed	T6	2a	17,57	17,12	29,25	32,44	28,94	30,09	29,32	30,17	31,39	30,63	30,54	30,81	27,97	25,3
	Palate	Fed	T6	2b	17,51	16,81	29,17	32,78	28,85	30,31	29,37	30,57	31,21	30,57	31,14	29,96	28,09	25,26
	Palate	Fed	T6	3a	18,24	17,31	29,72	33,77	28,07	29,57	28,58	29,55	29,78	30,05	30,55	29,42	28,16	25,8
	Palate	Fed	T6	3b	18,14	17,17	29,44	34,07	27,71	30,14	28,59	29,35	29,51	29,31	29,81	29,41	28,28	25,66
	Palate	Fed	T6	4a	18,02	17,17	29,77	34,1	27,9	29,45	29,15	29,76	30,58	29,39	29,85	29,98	27,32	25,88
	Palate	Fed	T6	4b	18,12	17,1	29,85	33,16	27,99	29,82	29,15	29,2	30,16	29,63	30,28	30,39	27,54	26,01
	Palate	Fed	T6	5a	17,01	16,8	28,23	33,03	26,66	28,49	28,04	29,13	28,84	28,58	29,05	29,11	27,07	25,08
	Palate	Fed	T6	5b	17,35	16,4	28,31	31,67	27,08	28,16	27,75	28,92	28,37	28,86	29,08	29,01	27,2	25,13
	Palate	Fed	T6	6a	18,76	17,49	28,61	35,08	27,27	29,03	27,51	28,55	28,67	28,62	29,47	29,02	27,98	25,94
	Palate	Fed	T6	6b	18,98	17,88	29,02	34,14	27,04	29,12	27,47	28,94	28,47	28,63	28,96	29,26	28,42	26,31
	Palate	Fed	T6	7a	18,01	17,05	29	32,59	26,38	28,38	27,34	28,52	28,08	28,17	29,32	29,24	27,69	25,42
	Palate	Fed	T6	7b	N/A	16,88	27,64	31,12	26,66	28,71	28,26	29,11	27,81	27,44	29,35	29,45	29,12	27,05
	Palate	Fed	T6	8a	18,41	17,45	28,8	33,37	27,1	29,37	28,16	29,11	29,11	28,82	27,57	27,06	27,15	25,35
	Palate	Fed	T6	8b	18,7	17,31	28,86	34,05	26,45	28,94	28,62	29,04	29,03	29,28	27,75	27,13	27,56	25,56
	Palate	Fed	T12	1a	18,47	17,35	28,92	32,99	27,01	30,09	28,41	30	29,33	29,44	30,21	30,01	28,28	25,98
	Palate	Fed	T12	1b	18,68	18,03	29,42	33,09	26,74	29,59	28,37	30,01	29,84	30,07	30,31	30,56	28,23	26,19
	Palate	Fed	T12	2a	18,8	18,02	27,38	34,79	27,43	29,24	24,34	27,36	28,94	28,67	29,7	27,63	29,42	27,45
	Palate	Fed	T12	2b	18,91	18,12	27,15	33,84	27,28	29,12	24,58	27,29	28,41	29,22	29,78	27,35	29,9	27,38
	Palate	Fed	T12	3a	18,87	17,8	29,97	35,43	28,32	30,27	29,13	29,93	30,21	29,82	30,45	31,22	28,72	27,06
	Palate	Fed	T12	3b	19,17	18,1	29,58	33,36	27,83	30,08	29,08	30,31	29,96	30,04	30,44	30,83	28,57	26,89
	Palate	Fed	T12	4a	18,22	17,07	29,19	32,2	27,4	28,43	29,2	29,97	28,52	29,42	29,59	29,37	27,88	25,41
	Palate	Fed	T12	4b	18,62	17,02	28,86	33,07	27,68	28,79	29,62	30,31	28,87	29,88	30,08	29,38	28,3	25,53
	Palate	Fed	T12	5a	18,53	17,71	29,55	34,32	29,76	30,7	29,82	30,46	30,53	30,68	31,01	30,42	28,32	26,09
	Palate	Fed	T12	5b	18,82	17,94	29,99	33,52	28,64	30,76	31,02	30,75	30,97	30,46	31,22	31,16	28,41	26,05
	Palate	Fed	T12	6a	17,71	17,59	28,13	33	27,29	29,13	27,58	28,97	28,94	29,14	29,44	27,86	27,5	25,36
	Palate	Fed	T12	6b	18,04	17,94	27,7	33,04	27,13	29,35	27,54	29,47	28,61	29,43	29,45	28,3	27,76	25,4
	Palate	Fed	T12	7a	18,31	17,53	29,8	34,21	27,26	28,78	26,97	29,65	28,55	29,9	30,32	28,92	28,22	26,1
	Palate	Fed	T12	7b	18,3	17,61	29,23	32,69	26,73	28,98	26,81	29,51	28,33	29,47	30,4	28,3	28,33	N/A
	Palate	Unfed	T0	1a	19,77	18,33	26,11	31,22	23,31	24,59	26,09	26,26	24,48	25,4	25,45	24,14	29,27	27,29
	Palate	Unfed	T0	1b	20,23	18,99	26,08	31,06	22,75	24,3	25,89	26,05	24,53	25,12	25,36	23,93	30,55	27,66
	Palate	Unfed	T0	2a	18,25	17,02	28,9	33,17	26,49	30,17	28,55	30,23	30,64	30,15	30,37	29,54	27,25	25,64
	Palate	Unfed	T0	2b	18,64	17,41	29,52	34,54	27	29,84	29,2	30,53	30,73	30,23	31,1	29,61	27,65	25,92
	Palate	Unfed	T0	3a	19,03	17,35	29,11	34,24	26,37	28,87	27,78	29,01	29,27	28,63	30,06	28,51	27,78	27,04
	Palate	Unfed	T0	3b	19,35	17,9	29,56	33,42	26,64	28,79	28,09	29,33	28,93	28,72	29,69	28,57	28,17	27,14
	Palate	Unfed	T0	4a	19,03	17,92	29,19	33,81	27,35	29,18	28,9	30,2	29,94	29,18	29,54	28,7	28,83	26,5
	Palate	Unfed	T0	4b	19,21	18,04	29,21	32,62	27,76	29,06	29,17	29,3	30,41	29,55	30,03	29	28,57	26,86
	Palate	Unfed	T0	5a	19,83	17,05	27,46	32,15	27,16	28,86	27,03	28,93	29,73	29,05	26,67	28,9	28	25,85
	Palate	Unfed	T0	5b	20,34	17,44	27,76	32,6	27,5	28,95	27,41	29,88	29,51	29,51	27,11	28,41	28,14	26,27
	Palate	Unfed	T0	6a	19,72	17,08	26,18	33,01	24,52	26,42	24,8	27,41	26,53	26,57	30,23	25,96	27,51	25,91
	Palate	Unfed	T0	6b	20,22	17,57	26,54	31,69	24,58	26,44	25,07	27,51	26,64	26,89	30,99	26,16	27,69	26,13
	Palate	Unfed	T0	7a	19,87	17,13	28,23	33,3	27,4	30	27,82	29,31	30,2	29,38	27,36	29,67	27,56	25,69
	Palate	Unfed	T0	7b	20,36	17,84	29,12	32,72	26,22	30	28,85	30,46	30,25	29,16	27,52	30,25	27,73	26,06
	Palate	Unfed	T0.2	1a	17,58	17,19	29,25	32,44	27,02	29,24	29,07	30,47	29,62	29,24	30,42	29,68	27,83	27,83
	Palate	Unfed	T0.2	1b	17,55	16,97	29,36	33,86	27,06	29,01	29,28	30,25	29,16	29,94	30,03	28,84	27,9	27,9
	Palate	Unfed	T0.2	2a	17,79	16,7	29,06	32,72	27,58	29,63	28,07	30,1	30,01	29,53	31,36	30,55	26,76	26,76
	Palate	Unfed	T0.2	2b	17,76	16,62	29,13	33,38	27,74	29,48	28,63	30,21	30,34	29,68	31,58	30,63	27,18	27,18
	Palate	Unfed	T0.2	3a	17,62	16,85	30,18	32,22	27,22	30,47	28,89	30,45	30,44	30,59	31,27	31,08	27,37	27,37
	Palate	Unfed	T0.2	3b	17,68	17,16	29,5	32,67	27,3	30,15	28,88	30,9	30,28	30,52	30,26	30,14	27,43	27,43
	Palate	Unfed	T0.2	4a	17,93	16,74	28,81	32,11	27,02	30,63	28,16	30,38	31,03	30,1	31,01	30,1	28,17	28,17
	Palate	Unfed	T0.2	4b	17,94	16,74	28,9	32,93	27,22	30,94	28,53	30,14	30,42	30,05	30,52	30,04	28,26	28,26
	Palate	Unfed	T0.2	5a	17,92	17,37	28,12	32,51	27,47	30,29	28,17	30,57	29,55	30,08	30,71	28,88	27,62	27,62
	Palate	Unfed	T0.2	5b	18,06	17,19	28,23	32,49	27,44	30,64	28,11	30,27	29,33	29,68	30,97	29,19	27,86	27,86
	Palate	Unfed	T0.2	6a	18,09	16,63	28,67	33,18	25,38	27,69	28,31	29,11	27,74	29,02	28,8	27,62	27,72	27,72
	Palate	Unfed	T0.2	6b	18,13	17	28,54	33,21	25,34	27,97	28,2	29,13	28,01	28,82	29,03	27,77	28,12	28,12
	Palate	Unfed	T0.2	7a	18,53	17,91	27,71	32,77	24,96	26,84	27,17	28,73	26,58	28,07	28,21	26,32	28,65	28,65
	Palate	Unfed	T0.2	7b	18,91	18,2	27,54	32,66	24,99	26,88	27,25	28,84	26,28	28,27	28,35	26,27	29,1	29,1
	Palate	Unfed	T0.2	8a	18,01	16,63	29,04	32,19	26,04	27,29	29,9	30,18	27,15	29,18	28,5	N/A	N/A	N/A
	Palate	Unfed	T0.2	8b	18,97	16,8	29,69	32,12	25,1	27,38	29,65	29,62	27,2	28,67	28,16	N/A	N/A	N/A
	Palate	Unfed	T2	1a	17,5	16,69	29,07	33,85	27,33	28,11	28,16	29,47	28,3	29,36	29,69	28,23	28,05	28,05
	Palate	Unfed	T2	1b	17,74	17,12	29,21	33,11	27,23	27,85	28,26	29,32	28,12	29,56	29,8	28,28	28,06	28,06
	Palate	Unfed	T2	2a	18,37	17,55	28,34	33,49	25,95	26,75	26,86	28,16	27,4	28,51	29,18	28,37	27,89	27,89
	Palate	Unfed	T2	2b	18,38	17,44	28,13	33,01	26,19	26,53	26,85	28,18	27,49	28,28	28,5	28,18	27,86	27,86
	Palate	Unfed	T2	3a	18,83	17,69	29,44	34,28	26,54	27,62	29,78	30,01	27,85	29,07	29,49	27,55	28,29	28,29
	Palate	Unfed	T2	3b	19,25	18,13	29,33	34,5	26,69	27,4	29,53	29,47	27,74	28,91	29,1	27,26	28,73	28,73
	Palate	Unfed	T2	4a	18,26	17,11	29,09	31,98	25,91	27,05	28,56	28,8	27,22	29,01	27,97	27,68	28,29	28,29
	Palate	Unfed	T2	4b	17,94	16,74	29,04	32,43	26,06	27,02	28,32	29,3	27,18	29,13	29,1	27,65	28,02	28,02
	Palate	Unfed	T2	5a	17,44	17,31	29,37	33,77	27,05	30,23	29,5	29,98	29,86	29,64	30,04	30,17	27,58	27,58
	Palate	Unfed	T2	5b	17,95	17,37	29,35	33,43	27,16	30,49	29,24	29,42	30,4	29,7	30,09	29,58	27,46	27,46
	Palate	Unfed	T2	6a	17,51	16,27	28,77	32,48	26,44	28,84	28,7	28,94	28,86	28,89	29,21	28,11	27,26	27,26
	Palate	Unfed	T2	6b	17,55	16,5	28,85	32,2	26,55	28,8	29,11	29,49	29,1	28,66	29,28	28,45	27,5	27,5
	Palate	Unfed	T2	7a	17,51	16,16	29,45	31,8	25,96	29,03	28,43	29,02	28,96	28,76	29,13	28,47	27,83	27,83
	Palate	Unfed	T2	7b	17,86	16,59	29,33	32,91	26,72	29,66	29,06	29,17	29,12	29,29	29,36	28,56	28,68	28,68
	Palate	Unfed	T6	1a	18,01	16,89	28,41	32,77	26,28	26,87	28,12	28,93	27,35	29,1	28,43	27,4	27,58	27,58
	Palate	Unfed	T6	1b	17,99	17,05	28,38	32,92	25,86	26,92	27,96	28,46	27,17	28,27	28,54	27,33	27,61	27,61
	Palate	Unfed	T6	2a	18,81	17,09	28,46	33,11	25,8	27,22	28,53	28,88	27,23	28,57	28,98	27,12	27,59	27,59
	Palate	Unfed	T6	2b	18,92	17,11	28,54	33,08	25,61	27,23	28,67	28,92	27,14	28,53	28,27	27,19	28,09	28,09
	Palate	Unfed	T6	3a	18,29	17,17	29,07	33,43	26,49	29,5	28,05	29,37	29,06	29,03	29,4	29,4	27,06	27,06
	Palate	Unfed	T6	3b	18,58	17,41	28,48	33,37	27	29,41	27,89	29,28	29,22	29,08	29,21	29,57	27,6	27,6
	Palate	Unfed	T6	4a	18,36	17,04	28,92	33,08	26,24	28,95	28,24	28,43	28,13	28,39	28,97	27,69	28,09	28,09
	Palate	Unfed	T6	4b	18,98	17,36	28,81	34,67	26,41	28,2	29,3	28,76	28,34	28,59	28,75	28,02	28,9	28,9
	Palate	Unfed	T6	5a	17,86	17,68	27,78	33,16	26,34	28,44	27,21	28,97	28,19	28,11	29,04	28,14	27,65	27,65
	Palate	Unfed	T6	5b	18,29	17,59	27,85	33,2	26,31	28,52	27,64	29,22	28,08	28,56	29,05	28,68	28,02	28,02
	Palate	Unfed	T6	6a	18,13	17,16	28,64	32,28	27,53	29,33	28,29	29,72	29,24	29,15	29,5	29,44	27	27
	Palate	Unfed	T6	6b	18,21	17,29	29,09	32,73	28,14	29,65	28,15	29,23	29,38	29,25	29,9	28,62	27,32	27,32
	Palate	Unfed	T6	7a	18,64	17,47	27,35	33,19	26,08	27,57	27,12	29,2	27,79	28,83	28,81	28,26	27,99	27,99
	Palate	Unfed	T6	7b	18,83	17,9	27,69	33,58	26,1	27,43	27,21	28,6	27,43	28,45	28,83	28,24	28,26	28,26
	Palate	Unfed	T12	1a	18,87	17,19	29,15	32,98	27,63	29,22	29,1	30,54	29,22	30,16	30,22	28,75	27,64	27,64
	Palate	Unfed	T12	1b	18,79	17,3	29,09	33,74	26,66	28,78	29,33	30,01	29,37	29,39	29,72	28,95	27,64	27,64
	Palate	Unfed	T12	2a	18,03	16,88	28,31	32,71	25,53	27,08	27,48	28,58	26,75	27,99	28,14	26,63	27,74	27,74
	Palate	Unfed	T12	2b	18,06	16,73	27,9	32,78	25,32	26,79	26,91	28,01	26,72	27,62	27,86	26,51	27,95	27,95
	Palate	Unfed	T12	3a	17,56	16,73	29,04	33,02	26,93	27,49	29,97	29,23	27,33	28,92	29,71	28,69	27,38	27,38
	Palate	Unfed	T12	3b	17,49	16,7	28,96	32,94	26,77	27,62	29,44	29,32	27,08	29,61	29,43	28,34	27,63	27,63
	Palate	Unfed	T12	4a	18,27	17,88	30,14	32,61	27,73	29,21	30,25	29,74	29,27	29,21	30,29	28,92	28,37	28,37
	Palate	Unfed	T12	4b	17,41	16,59	29,2	32,72	27,23	28,73	28,61	29,33	28,95	28,9	29,33	29,21	27,16	27,16
	Palate	Unfed	T12	5a	18,83	17,66	29,02	32,66	26,98	30,33	28,36	29,64	30,21	29,61	30,27	30,14	28,19	28,19
	Palate	Unfed	T12	5b	18,86	17,78	28,67	32,99	27,01	30,5	28,49	29,9	30,43	29,55	30,06	29,38	27,98	27,98
	Palate	Unfed	T12	6a	18,23	17,06	28,55	34,82	28,08	29,61	28,94	29,45	29,87	29,26	29,88	29,11	27,36	27,36
	Palate	Unfed	T12	6b	18,31	17,14	29,08	34,25	27,61	29,02	28,91	29,62	29,3	29,53	29,38	28,5	27,41	27,41
	Palate	Unfed	T12	7a	19,55	18,63	29,04	32,92	27,17	29,32	28,6	29,45	29,07	28,95	29,53	27,53	29,5	29,5
	Palate	Unfed	T12	7b	19,61	18,46	29	32,48	27,4	29,67	29,09	29,03	28,79	29,12	29,61	27,54	29,39	29,39
	Palate	Unfed	T12	8a	18,22	17,36	30,29	N/A	27,23	28,84	29,42	31,08	28,82	30,93	31,1	29,56	26,87	26,87
	Palate	Unfed	T12	8b	18,33	17,31	30,09	N/A	28,03	28,72	29,65	30,21	28,53	30,12	31,47	29,82	27,57	27,57

## Sheet: Oral floor mucosa
					CT
	Tissue	Condition	Timing(H)	N° ech	gapdh	ef1	t1r1	t1r3	t2r9	t2r40	asic4	asic1-2	grm3	grm4	gpr119	gprc6a	stim1	orai1-2
	Oral floor mucosa	Fed	T0	1a	20,98	17,78	27,18	32,15	27,83	26,55	30,68	30,74	28,71	27,81	28,82	26,44	27,84	25,66
	Oral floor mucosa	Fed	T0	1b	20,47	17,96	27,18	31,77	27,78	26,29	31,37	30,62	28,63	27,9	28,31	26,38	27,44	25,79
	Oral floor mucosa	Fed	T0	2a	20,21	16,67	28,16	31,2	28,97	30,17	28,88	29,03	32,55	29,96	30,84	30,37	27,93	26,12
	Oral floor mucosa	Fed	T0	2b	19,88	16,96	28,51	31,15	29,23	29,96	28,97	28,89	32,26	30,03	30,63	30,52	28,02	26,37
	Oral floor mucosa	Fed	T0	3a	20,37	17,15	27,49	30,96	27,75	27,59	31,07	30,41	29,95	28,45	29,37	27,65	28,87	25,75
	Oral floor mucosa	Fed	T0	3b	19,75	17,27	27,73	30,81	27,48	27,56	30,89	30,61	29,74	28,46	29,15	27,21	28,57	25,74
	Oral floor mucosa	Fed	T0	4a	20,75	17	28,69	31,61	29,55	29,54	29,35	30,5	30,99	30,02	30,58	29,5	27,62	25,56
	Oral floor mucosa	Fed	T0	4b	20,09	16,99	28,66	31,76	28,79	29,08	29,82	30,4	30,43	29,81	30,62	29,39	27,59	25,71
	Oral floor mucosa	Fed	T0	5a	20,46	17,13	28,56	32,2	28,28	30,09	29,66	29,11	29,6	29,37	29,87	29,82	28,16	25,26
	Oral floor mucosa	Fed	T0	5b	20,03	17,13	29,12	32,05	28,4	29,71	29,82	28,92	30,1	29,41	30,07	29,72	28,15	25,62
	Oral floor mucosa	Fed	T0	6a	20,45	17,35	27,91	30,61	28,37	27,56	26,85	27,21	30,71	28,33	29,63	25,61	27,76	25,17
	Oral floor mucosa	Fed	T0	6b	19,95	17,34	28,05	30,34	28,92	27,27	26,97	27,28	30,39	29,05	29,28	25,66	27,79	25,39
	Oral floor mucosa	Fed	T0	7a	20,12	16,98	26,44	31,3	25,85	26,21	29,18	29,36	31,28	26,64	27,05	31,09	27,2	25,06
	Oral floor mucosa	Fed	T0	7b	19,79	17,14	26,47	31,11	26,05	26,04	29,28	29,34	31,24	26,81	27,61	31,31	27,16	25,22
	Oral floor mucosa	Fed	T0	8a	19,85	16,23	27,74	32,6	28,22	30,83	32,3	31,01	31,08	28,97	29,69	27,74	27,58	25,03
	Oral floor mucosa	Fed	T0	8b	19,4	16,22	27,39	32,26	28,42	30,88	31,53	30,76	30,58	28,57	29,39	27,85	27,44	24,86
	Oral floor mucosa	Fed	T0	9a	20,19	17,27	29,15	32,71	32,28	28,02	30,03	29,16	N/A	31,12	31,58	N/A	28,17	25,57
	Oral floor mucosa	Fed	T0	9b	19,89	16,95	28,69	32,75	28,95	27,91	30,24	29,87	N/A	30,6	30,79	N/A	28,39	25,5
	Oral floor mucosa	Fed	T0	10a	20,43	17,15	27,54	N/A	28,24	N/A	N/A	N/A	N/A	29,05	29,66	N/A	N/A	N/A
	Oral floor mucosa	Fed	T0	10b	20,54	17,17	27,87	N/A	28,14	N/A	N/A	N/A	N/A	29,37	29,35	N/A	N/A	N/A
	Oral floor mucosa	Fed	T0.2	1a	19,38	16,42	28,51	32,33	29,15	30,71	30,13	31,45	32,21	29,48	31,44	28,74	27,74	24,7
	Oral floor mucosa	Fed	T0.2	1b	18,87	16,02	28,62	32,12	28,68	30,69	30,37	31,35	31,24	29,69	31,52	28,15	27,56	24,72
	Oral floor mucosa	Fed	T0.2	2a	19,44	16,77	28,1	32,03	29,27	28,73	30,09	29,8	30,17	29,72	29,71	29,88	27,56	24,82
	Oral floor mucosa	Fed	T0.2	2b	19	16,45	27,94	31,2	29,01	28,88	30,38	29,82	30,39	29,8	30,05	29,67	27,48	24,89
	Oral floor mucosa	Fed	T0.2	3a	19,25	16,19	28,17	33	28,02	30,4	30,24	32,31	30,32	30,12	31,17	28,17	27,62	24,22
	Oral floor mucosa	Fed	T0.2	3b	19,03	16,02	28,56	33,18	27,72	29,47	30,59	31,83	30,23	29,74	30,52	28,28	27,2	24,46
	Oral floor mucosa	Fed	T0.2	4a	21,06	17,96	27,68	31,67	26,11	27,5	28,67	28,71	28,59	28,07	28,72	26,18	29,09	26,61
	Oral floor mucosa	Fed	T0.2	4b	20,67	18,27	27,67	32,08	25,81	27,78	28,58	29,02	29,07	28,31	28,65	26,14	29,51	26,97
	Oral floor mucosa	Fed	T0.2	5a	20,6	17,27	27,36	32,53	26,3	26,49	28,69	28,38	27,33	27,4	27,88	27,57	28,08	25,59
	Oral floor mucosa	Fed	T0.2	5b	20,04	17,38	27,33	31,54	26,45	26,32	28,42	28,28	27,32	27,48	27,95	27,41	27,87	25,73
	Oral floor mucosa	Fed	T0.2	6a	20,36	17,79	27,16	32,3	25,77	26,9	27,32	27,99	27,9	27,12	27,76	25,42	28,67	25,75
	Oral floor mucosa	Fed	T0.2	6b	19,81	17,65	27,29	32,45	25,94	27,03	27,74	28,16	27,92	27,43	28,33	25,51	28,64	25,72
	Oral floor mucosa	Fed	T0.2	7a	21,28	18,22	26,59	31,36	27,01	25,78	26,74	27,35	26,61	26,77	27,11	26,75	29,43	26,88
	Oral floor mucosa	Fed	T0.2	7b	21,17	18,4	27,16	30,92	26,93	26,37	26,97	27,38	26,96	26,9	27,47	26,58	29,29	27,09
	Oral floor mucosa	Fed	T0.2	8a	18,84	16,06	25,24	32,16	25,29	27,39	24,44	25,88	28,07	27,62	27,37	25,48	28,18	24,31
	Oral floor mucosa	Fed	T0.2	8b	18,98	16,71	25,31	31,84	25,36	27,53	24,63	25,94	28,19	27,29	27,22	25,38	27,84	24,75
	Oral floor mucosa	Fed	T0.2	9a	21,9	18,82	27,24	N/A	N/A	25,89	27,96	27,71	27,02	26,82	27,69	N/A	29,52	27,01
	Oral floor mucosa	Fed	T0.2	9b	22,03	18,86	26,94	N/A	N/A	25,89	27,97	27,47	26,78	27,04	27,61	N/A	29,64	27,01
	Oral floor mucosa	Fed	T2	1a	20,26	17,36	28	31,7	27,23	27,26	28,74	28,5	28,36	27,98	28,12	26,98	28,27	25,45
	Oral floor mucosa	Fed	T2	1b	19,8	17,31	27,52	31,29	27,05	27,05	29,05	28,5	28,2	27,62	28,02	26,81	27,78	25,17
	Oral floor mucosa	Fed	T2	2a	20,08	16,81	27,69	32,38	28,42	27,14	29,65	29,05	28,97	28,3	29,05	27,29	28,71	25,02
	Oral floor mucosa	Fed	T2	2b	19,38	16,55	27,54	32,41	28,11	27,3	29,89	29,48	28,75	28,12	29,1	26,8	28,19	25,1
	Oral floor mucosa	Fed	T2	3a	19,36	16,5	29,11	32,87	28,96	28,61	30,2	31,03	29,76	29,55	30,69	28,16	28,22	25,01
	Oral floor mucosa	Fed	T2	3b	18,99	16,23	29,06	32,07	28,8	28,6	30,31	30,2	29,71	30,14	30,34	28,39	27,8	25,07
	Oral floor mucosa	Fed	T2	4a	19,56	16,92	27,76	32,21	27,1	26,7	29,33	29,31	28,43	28,73	29,39	26,88	28,22	24,5
	Oral floor mucosa	Fed	T2	4b	19	16,81	27,87	31,43	27,12	26,97	29,7	29	28,27	28,31	29,27	26,69	28,17	24,9
	Oral floor mucosa	Fed	T2	5a	19,59	17,23	27,87	31,01	27,74	26,77	28,73	28,75	28,46	28,48	28,84	27,69	28,19	24,51
	Oral floor mucosa	Fed	T2	5b	19,2	17,25	28,21	30,82	27,36	26,81	28,65	28,58	28,24	28,29	28,55	27,37	27,77	24,67
	Oral floor mucosa	Fed	T2	6a	20,59	18,72	27,89	32,6	29,37	27,82	30,82	29,14	30,62	29,15	30,44	27,74	28,32	25,71
	Oral floor mucosa	Fed	T2	6b	20,12	18,92	28,02	32,72	28,71	27,82	30,92	29,72	30,57	28,64	30,1	27,65	27,89	25,79
	Oral floor mucosa	Fed	T2	7a	21,82	18,01	26,71	32,94	25,76	25,67	26,38	27,47	27,24	26,79	27,61	25,61	28,39	27,16
	Oral floor mucosa	Fed	T2	7b	21,49	17,76	26,83	32,07	25,46	25,74	26,6	27,55	27,07	26,8	27,81	25,42	28,35	27,64
	Oral floor mucosa	Fed	T2	8a	20,99	18,02	28,31	N/A	29,28	28,63	29,54	29,53	31,13	29,34	29,26	28,24	29,41	25,84
	Oral floor mucosa	Fed	T2	8b	20,27	17,9	28,04	N/A	29,09	28,26	29,78	29,63	30,63	29,06	29,31	28,35	29,58	26,01
	Oral floor mucosa	Fed	T2	9a	21	17,13	28,18	N/A	29,12	28,71	30,79	30,35	30,67	29,35	30,41	29,15	29,05	25,99
	Oral floor mucosa	Fed	T2	9b	20,92	17	28,52	N/A	28,71	28,78	30,31	30,21	30,7	29,34	30,25	29,45	28,99	26,04
	Oral floor mucosa	Fed	T2	10a	N/A	N/A	29,32	N/A	29,95	29,91	31,21	N/A	32,3	N/A	N/A	30,4	N/A	N/A
	Oral floor mucosa	Fed	T2	10b	N/A	N/A	29,12	N/A	30,88	29,63	30,97	N/A	31,59	N/A	N/A	30,33	N/A	N/A
	Oral floor mucosa	Fed	T6	1a	19,51	16,8	27,57	33,08	28,08	26,94	29,81	29,23	29,06	28,4	29,19	27,04	28,61	25,01
	Oral floor mucosa	Fed	T6	1b	19,16	16,52	27,51	33,05	27,94	26,94	29,88	29,04	28,59	28,03	28,85	26,8	28,06	25,11
	Oral floor mucosa	Fed	T6	2a	20,19	17,86	28,93	31,83	29,75	28,59	31,28	30,93	31,86	30,37	28,61	28,5	29,95	25,59
	Oral floor mucosa	Fed	T6	2b	19,61	16,9	28,17	31,05	29,77	28,03	30,1	29,76	31,06	29,89	27,74	28,14	29,07	25,28
	Oral floor mucosa	Fed	T6	3a	21,2	17,72	27,18	32,59	26,45	27,44	29,29	28,38	27,78	27,63	28,09	27,24	28,45	27,07
	Oral floor mucosa	Fed	T6	3b	20,91	17,98	27,23	33,38	26,18	26,91	29,4	28,04	27,75	27,15	28,06	26,79	27,98	26,87
	Oral floor mucosa	Fed	T6	4a	21,21	18,12	28,24	32,75	27,32	26,49	28,28	28,08	28,27	27,63	30,19	27,56	27,45	26,22
	Oral floor mucosa	Fed	T6	4b	20,49	17,89	27,98	30,13	27,19	26,35	28,11	28,1	27,88	27,27	29,98	27,2	26,97	26,23
	Oral floor mucosa	Fed	T6	5a	19,15	16,51	27,56	32,21	29,1	27,98	29,22	29,04	30,25	28,46	28,47	28,37	28,29	24,59
	Oral floor mucosa	Fed	T6	5b	18,6	16,21	28,37	31,4	29,22	27,63	29,3	28,91	30,15	28,76	28,43	28,52	28,52	24,57
	Oral floor mucosa	Fed	T6	6a	20,24	16,1	26,98	30,99	26,97	27,41	28,82	28,88	28,75	28,09	27,98	28,6	27,91	25,44
	Oral floor mucosa	Fed	T6	6b	20,16	16,75	26,86	30,83	27,02	27,44	28,96	28,94	29,14	28,25	27,93	28,24	28,11	26,12
	Oral floor mucosa	Fed	T6	7a	20,62	16,28	26,85	31,46	25,93	25,47	28,25	27,68	27,02	27,13	26,86	26,43	29,55	25,3
	Oral floor mucosa	Fed	T6	7b	20,29	16,48	27,76	31,42	25,87	25,66	28,15	27,76	26,91	27,07	26,76	26,47	29,37	25,74
	Oral floor mucosa	Fed	T6	8a	22,03	18,13	27,57	31,51	24,61	25,15	26,83	27,44	26,18	26,25	28,53	26,2	28,08	26,15
	Oral floor mucosa	Fed	T6	8b	21,75	18,41	27,74	31,67	24,4	25,19	26,69	27,18	26,04	26,14	28,3	26,13	28,03	26,63
	Oral floor mucosa	Fed	T6	9a	20,52	16,5	N/A	N/A	26,57	26,58	29,29	28,28	27,84	27,81	N/A	26,35	N/A	25,14
	Oral floor mucosa	Fed	T6	9b	20,69	16,62	N/A	N/A	26,47	26,76	28,72	28,28	27,79	27,63	N/A	26,34	N/A	25,27
	Oral floor mucosa	Fed	T12	1a	19,98	16,91	27,29	31,09	28,09	26,86	29,23	28,69	28,67	28,03	28,59	27,65	28,67	25,07
	Oral floor mucosa	Fed	T12	1b	19,66	16,42	27,36	30,47	27,66	26,47	28,67	28,22	28,59	27,53	28,42	27,36	28,04	25,13
	Oral floor mucosa	Fed	T12	2a	22,09	18,28	26,53	34,49	27,75	27,28	26,72	29,74	29,21	27,66	28,19	26,96	30,61	26,17
	Oral floor mucosa	Fed	T12	2b	21,8	18,66	26,69	33,72	27,85	27,28	27,45	28,84	28,84	27,75	28,15	26,77	30,29	26,33
	Oral floor mucosa	Fed	T12	3a	20,69	17,52	28,06	32,32	27,34	27,35	29,65	29,18	28,52	28,11	29,4	27,81	29,31	25,2
	Oral floor mucosa	Fed	T12	3b	20,12	17,58	28,02	32,16	27,52	26,75	29,68	28,49	28,12	28,37	29,17	27,71	28,73	25,46
	Oral floor mucosa	Fed	T12	4a	20,77	17,67	29,69	32,38	30,83	27,17	31,63	31,87	31,7	30,33	32,5	31,68	28,71	25,56
	Oral floor mucosa	Fed	T12	4b	20,02	17,34	29,57	33,31	30,34	26,96	31,09	31,49	32,47	30,7	31,81	31,35	28,11	26,11
	Oral floor mucosa	Fed	T12	5a	20,55	17,57	26,59	31,89	26,5	26,54	25,69	27,38	27,79	26,84	27,12	26,05	28,21	26,01
	Oral floor mucosa	Fed	T12	5b	20,61	18,09	26,23	32,16	26,55	26,65	25,6	27,52	27,92	27,02	27,27	26,02	27,92	26,23
	Oral floor mucosa	Fed	T12	6a	20,94	18,26	26,41	32,56	26,88	30,06	26,3	27,75	28,18	27,57	27,81	26,25	28,62	25,28
	Oral floor mucosa	Fed	T12	6b	20,57	18,33	26,34	32,36	26,66	30,43	26,41	27,78	27,89	27,33	27,94	26,11	28,43	25,45
	Oral floor mucosa	Fed	T12	7a	20,36	17,4	29,11	31,83	29,26	26,27	31,82	30,86	32,15	30,67	31,02	30,19	28,37	25,52
	Oral floor mucosa	Fed	T12	7b	20,04	17,4	28,87	31,69	29,79	26,22	32,06	30,51	32,13	30,07	31,53	30	28,04	25,77
	Oral floor mucosa	Fed	T12	8a	20,55	17,47	27,33	32,27	26,61	25,6	29,01	28,58	27,41	27,52	28,36	26,13	28,3	25,67
	Oral floor mucosa	Fed	T12	8b	20,35	17,58	27,28	32,01	26,55	25,56	28,99	28,63	27,88	27,56	28,25	26,22	27,9	25,82
	Oral floor mucosa	Fed	T12	9a	21,07	17,98	26,43	N/A	25,45	N/A	26,64	27,25	26,77	26,82	27,51	25,81	29,33	N/A
	Oral floor mucosa	Fed	T12	9b	21,03	17,96	26,53	N/A	25,4	N/A	26,47	27,29	26,71	26,72	27,29	25,43	29,04	N/A
	Oral floor mucosa	Unfed	T0	1a	20,98	17,78	27,18	32,15	27,83	26,55	30,68	30,74	28,71	27,81	28,82	26,44	27,84	25,66
	Oral floor mucosa	Unfed	T0	1b	20,47	17,96	27,18	31,77	27,78	26,29	31,37	30,62	28,63	27,9	28,31	26,38	27,44	25,79
	Oral floor mucosa	Unfed	T0	2a	20,21	16,67	28,16	31,2	28,97	30,17	28,88	29,03	32,55	29,96	30,84	30,37	27,93	26,12
	Oral floor mucosa	Unfed	T0	2b	19,88	16,96	28,51	31,15	29,23	29,96	28,97	28,89	32,26	30,03	30,63	30,52	28,02	26,37
	Oral floor mucosa	Unfed	T0	3a	20,37	17,15	27,49	30,96	27,75	27,59	31,07	30,41	29,95	28,45	29,37	27,65	28,87	25,75
	Oral floor mucosa	Unfed	T0	3b	19,75	17,27	27,73	30,81	27,48	27,56	30,89	30,61	29,74	28,46	29,15	27,21	28,57	25,74
	Oral floor mucosa	Unfed	T0	4a	20,75	17	28,69	31,61	29,55	29,54	29,35	30,5	30,99	30,02	30,58	29,5	27,62	25,56
	Oral floor mucosa	Unfed	T0	4b	20,09	16,99	28,66	31,76	28,79	29,08	29,82	30,4	30,43	29,81	30,62	29,39	27,59	25,71
	Oral floor mucosa	Unfed	T0	5a	20,46	17,13	28,56	32,2	28,28	30,09	29,66	29,11	29,6	29,37	29,87	29,82	28,16	25,26
	Oral floor mucosa	Unfed	T0	5b	20,03	17,13	29,12	32,05	28,4	29,71	29,82	28,92	30,1	29,41	30,07	29,72	28,15	25,62
	Oral floor mucosa	Unfed	T0	6a	20,45	17,35	27,91	30,61	28,37	27,56	26,85	27,21	30,71	28,33	29,63	25,61	27,76	25,17
	Oral floor mucosa	Unfed	T0	6b	19,95	17,34	28,05	30,34	28,92	27,27	26,97	27,28	30,39	29,05	29,28	25,66	27,79	25,39
	Oral floor mucosa	Unfed	T0	7a	20,12	16,98	26,44	31,3	25,85	26,21	29,18	29,36	31,28	26,64	27,05	31,09	27,2	25,06
	Oral floor mucosa	Unfed	T0	7b	19,79	17,14	26,47	31,11	26,05	26,04	29,28	29,34	31,24	26,81	27,61	31,31	27,16	25,22
	Oral floor mucosa	Unfed	T0	8a	19,85	16,23	27,74	32,6	28,22	30,83	32,3	31,01	31,08	28,97	29,69	27,74	27,58	25,03
	Oral floor mucosa	Unfed	T0	8b	19,4	16,22	27,39	32,26	28,42	30,88	31,53	30,76	30,58	28,57	29,39	27,85	27,44	24,86
	Oral floor mucosa	Unfed	T0	9a	20,19	17,27	29,15	32,71	32,28	28,02	30,03	29,16	N/A	31,12	31,58	N/A	28,17	25,57
	Oral floor mucosa	Unfed	T0	9b	19,89	16,95	28,69	32,75	28,95	27,91	30,24	29,87	N/A	30,6	30,79	N/A	28,39	25,5
	Oral floor mucosa	Unfed	T0	10a	20,43	17,15	27,54	N/A	28,24	N/A	N/A	N/A	N/A	29,05	29,66	N/A	N/A	N/A
	Oral floor mucosa	Unfed	T0	10b	20,54	17,17	27,87	N/A	28,14	N/A	N/A	N/A	N/A	29,37	29,35	N/A	N/A	N/A
	Oral floor mucosa	Unfed	T0.2	1a	19,43	16,66	28,26	31,86	29,13	28,9	30,19	30,45	30,72	29,89	30,59	28,76	28,27	24,87
	Oral floor mucosa	Unfed	T0.2	1b	18,81	16,32	28,05	31,52	29,73	28,61	30,34	30,08	30,94	29,56	30,41	28,77	27,8	24,52
	Oral floor mucosa	Unfed	T0.2	2a	19,48	16,51	28,56	31,42	29,46	31,2	31,12	31,75	31,83	30,5	31,89	31,48	28	24,62
	Oral floor mucosa	Unfed	T0.2	2b	19,13	16,32	28,66	31,66	29,35	31,2	30,77	31,52	31,69	30,96	31,89	31,55	27,78	24,74
	Oral floor mucosa	Unfed	T0.2	3a	21,05	17,58	27,19	32,13	26,9	26,5	29,34	28,41	27,79	27,71	28,37	26,32	28,62	26,11
	Oral floor mucosa	Unfed	T0.2	3b	20,52	17,6	27,17	31,8	26,51	26,31	29,15	28,25	27,77	27,37	28,38	26,03	28,99	26,24
	Oral floor mucosa	Unfed	T0.2	4a	20,39	16,31	27,93	33,15	27,75	27,14	29,68	29,17	28,6	28,4	28,73	27,31	29,24	25,15
	Oral floor mucosa	Unfed	T0.2	4b	19,59	16,04	27,73	33,11	27,32	27,09	29,86	29,35	28,84	28,36	28,8	27,13	28,95	25,31
	Oral floor mucosa	Unfed	T0.2	5a	19,7	16,01	28,38	32,18	30,19	29,08	30,47	30,41	31,02	30,08	30,06	28,77	28,17	24,86
	Oral floor mucosa	Unfed	T0.2	5b	19,19	15,61	28,35	32,23	29,83	28,82	30,61	30,4	31,27	30,13	29,86	28,81	27,76	25,01
	Oral floor mucosa	Unfed	T0.2	6a	20,77	17,55	27,62	32,48	27,52	27,2	28,65	28,59	29,17	28,34	29,03	27,13	28,02	26,29
	Oral floor mucosa	Unfed	T0.2	6b	20,51	17,66	27,59	32,68	27,42	27,05	28,32	28,34	29,13	28,12	28,57	26,84	27,81	26,21
	Oral floor mucosa	Unfed	T0.2	7a	19,84	16,07	27,58	30,36	28,71	27,02	30,22	29,23	29,11	28,95	30,09	26,77	28,06	24,8
	Oral floor mucosa	Unfed	T0.2	7b	19,34	15,68	27,41	30,11	28,4	27,1	30,45	29,16	29,48	29,16	29,97	26,82	27,85	25,03
	Oral floor mucosa	Unfed	T0.2	8a	20,13	16,29	27,63	31,13	28,2	27,02	30,6	29,19	29,7	29,28	29,93	26,95	28,57	N/A
	Oral floor mucosa	Unfed	T0.2	8b	20,08	16,27	27,6	31,13	28,33	26,73	30,22	29,15	29,29	28,86	29,9	26,91	28,26	N/A
	Oral floor mucosa	Unfed	T2	1a	19,84	16,67	28,18	32,69	28,78	28,31	30,6	28,5	30,49	29,56	30,18	28,2	28,57	24,83
	Oral floor mucosa	Unfed	T2	1b	19,25	16,76	28,34	32	29,16	28,56	30,96	28,5	29,86	29,54	30,19	28,05	28,23	24,98
	Oral floor mucosa	Unfed	T2	2a	19,71	16,25	27,83	31,74	29,32	28,03	29,83	29,05	30,38	29,11	29,94	29,19	27,84	24,82
	Oral floor mucosa	Unfed	T2	2b	19,38	16,12	27,66	32,34	29,05	28	30,1	29,48	29,86	29,28	30,32	28,86	27,53	25,04
	Oral floor mucosa	Unfed	T2	3a	20,33	15,9	27,33	32,96	26,63	26,31	28,76	31,03	27,67	27,48	28,82	26,38	28,2	25,47
	Oral floor mucosa	Unfed	T2	3b	20,12	16,23	27,31	32,01	26,63	26,55	29,16	30,2	27,64	27,56	28,32	26,34	28,18	25,8
	Oral floor mucosa	Unfed	T2	4a	20,01	16,86	27,54	32,63	28,96	27,26	30,09	29,31	29,08	29,11	29,44	28,21	28,29	25,11
	Oral floor mucosa	Unfed	T2	4b	19,14	16,7	27,33	32,5	28,64	27,32	29,66	29	28,79	28,54	29,81	27,95	27,94	25,18
	Oral floor mucosa	Unfed	T2	5a	20,1	16,78	26,82	31,15	26,68	26,13	28,69	28,75	27,55	27,22	28,01	26,05	28,24	25,26
	Oral floor mucosa	Unfed	T2	5b	19,7	16,89	27,18	31,22	26,28	25,78	28,48	28,58	27,46	27,24	27,71	25,82	27,64	25,42
	Oral floor mucosa	Unfed	T2	6a	19,47	16,47	27,96	29,83	28,14	28,41	28,24	29,14	29,7	28,4	29,5	29,01	28,34	24,55
	Oral floor mucosa	Unfed	T2	6b	19,11	16,64	28,07	30,13	28,05	28,44	28,47	29,72	29,6	28,4	29,38	29,14	27,75	24,69
	Oral floor mucosa	Unfed	T2	7a	19,89	16,81	28,22	32,07	29,12	28,28	29,97	27,47	30,91	29,47	29,83	27,85	27,99	24,62
	Oral floor mucosa	Unfed	T2	7b	19,81	17,35	28,92	31,38	28,92	28,06	30,3	27,55	31,09	29,53	30,57	27,5	27,94	25,36
	Oral floor mucosa	Unfed	T2	8a	19,74	15,63	27,46	31,05	27,81	26,89	29,5	29,53	27,21	28,14	29,42	26,71	28,59	24,47
	Oral floor mucosa	Unfed	T2	8b	19,67	15,86	27,4	30,92	27,35	27,04	29,96	29,63	27,23	28,21	29	26,78	28,2	24,78
	Oral floor mucosa	Unfed	T2	9a	21,08	17,24	27,07	32,31	26,52	25,61	28,38	30,35	29,83	27,07	28,24	26,29	28,05	25,38
	Oral floor mucosa	Unfed	T2	9b	21,1	17,29	27,25	31,78	26,21	25,59	28,4	30,21	29,57	27,14	28,03	26,47	28,18	25,4
	Oral floor mucosa	Unfed	T2	10a	20,31	16,66	27,68	N/A	28,37	27,26	29,15	N/A	N/A	28,22	29,62	27,06	28,41	25,08
	Oral floor mucosa	Unfed	T2	10b	20,45	16,53	27,86	N/A	28,56	27,44	29,58	N/A	N/A	28,76	29,58	27,35	28,37	25,32
	Oral floor mucosa	Unfed	T6	1a	19,28	16,34	27,62	31,35	27,5	26,84	29,42	28,81	28,75	28,1	29,03	26,9	28,56	24,71
	Oral floor mucosa	Unfed	T6	1b	19,35	16,44	27,66	31,71	27,38	26,47	30,01	28,64	28,42	28,08	29,19	26,84	30,27	24,71
	Oral floor mucosa	Unfed	T6	2a	20,51	16,65	27,94	33,14	28,39	27,49	31,02	30,92	29,49	28,74	29,21	27,48	27,63	25,82
	Oral floor mucosa	Unfed	T6	2b	20,2	16,57	28,08	32,57	28,62	27,44	31,43	30,2	29,82	28,8	29,32	27,34	27,57	26,14
	Oral floor mucosa	Unfed	T6	3a	20,27	16,8	29,42	32,14	28,15	28,88	27,14	30,4	30,03	29,72	30,69	29,86	28,2	25,32
	Oral floor mucosa	Unfed	T6	3b	20,5	17,48	29,28	32,1	28,46	28,84	27,41	31,06	29,63	30,29	30,24	29,6	28,53	25,91
	Oral floor mucosa	Unfed	T6	4a	20,88	18,02	27,02	31,87	26,31	25,83	29,56	27,57	27,19	27,01	27,91	25,67	27,85	24,62
	Oral floor mucosa	Unfed	T6	4b	20,37	17,92	27,06	32,48	26,17	25,88	29,42	27,79	27,36	27,14	27,99	25,79	27,74	25,03
	Oral floor mucosa	Unfed	T6	5a	19,78	16,27	27,2	31,55	27,32	26,71	28,44	28,35	28,62	28	29,07	27,52	27,83	25,26
	Oral floor mucosa	Unfed	T6	5b	19,65	16,42	27,47	31,37	27,51	27	28,38	28,71	28,8	28,32	29,07	27,69	27,85	25,54
	Oral floor mucosa	Unfed	T6	6a	20,6	17,38	27,04	32,03	26,18	25,75	29,72	27,77	27,28	27,15	28,38	26,11	27,78	25,1
	Oral floor mucosa	Unfed	T6	6b	20,2	17,26	26,95	32,83	26,41	25,88	30,18	28,09	27,14	27,15	27,82	25,81	27,45	25,15
	Oral floor mucosa	Unfed	T6	7a	20,13	16,64	27,78	N/A	28,36	27,2	29,79	28,99	29,77	28,38	30,43	27,25	28,12	24,43
	Oral floor mucosa	Unfed	T6	7b	19,71	16,71	27,44	N/A	27,74	27,06	29,41	29,05	29,97	28,76	29,44	27,28	28,11	24,76
	Oral floor mucosa	Unfed	T6	8a	19,82	16,12	27,25	N/A	27,8	26,79	N/A	28,9	29,31	28,03	29,31	27,82	N/A	N/A
	Oral floor mucosa	Unfed	T6	8b	19,45	16,03	27,54	N/A	27,8	26,77	N/A	28,86	28,85	28,19	29,25	28,03	N/A	N/A
	Oral floor mucosa	Unfed	T12	1a	20,96	17,26	28,92	31,89	29,53	28,08	30,48	30,06	30,65	29,52	30,48	28,35	28,52	26,13
	Oral floor mucosa	Unfed	T12	1b	20,15	17,13	28,62	31,04	28,68	27,75	31	30,87	30,12	29,17	31,17	27,72	28,15	25,97
	Oral floor mucosa	Unfed	T12	2a	19,65	16,74	26,76	32,08	26,1	26,59	29,72	28,28	27,74	26,59	28,15	26,28	28,5	25,59
	Oral floor mucosa	Unfed	T12	2b	19,39	16,97	26,87	32,7	25,94	26,54	29,4	29,22	27,7	26,6	27,82	26,29	28,24	25,39
	Oral floor mucosa	Unfed	T12	3a	19,67	16,88	28	32,32	27,91	27,18	29,13	29,13	29,09	28,4	29,45	27,14	27,81	24,93
	Oral floor mucosa	Unfed	T12	3b	19,09	16,69	27,87	31,48	28,16	26,75	29,65	28,93	28,69	28,23	29,14	26,76	27,72	24,92
	Oral floor mucosa	Unfed	T12	4a	20,02	16,8	27,47	31,38	28,08	26,57	27,86	29,04	28,43	28,12	29,32	27,1	28,87	24,97
	Oral floor mucosa	Unfed	T12	4b	19,79	17,23	27,85	31,02	28,1	26,59	27,65	29,18	28,91	28,11	29,01	26,6	28,66	25,22
	Oral floor mucosa	Unfed	T12	5a	20,48	17,56	27,73	32,05	28,04	28,77	27,14	28,43	29,51	28,7	28,89	27,23	28,02	25,96
	Oral floor mucosa	Unfed	T12	5b	20,34	17,72	27,54	32,06	28,22	28,18	27,07	29,07	29,01	28,63	28,73	27,09	27,63	26,31
	Oral floor mucosa	Unfed	T12	6a	20,01	17,56	26,83	32,08	26,03	25,83	29,84	27,36	27,28	26,72	27,48	25,68	28,2	25,24
	Oral floor mucosa	Unfed	T12	6b	19,47	17,39	26,89	32,17	25,81	25,73	29,35	27,25	26,95	27	27,42	25,52	28,05	25,3
	Oral floor mucosa	Unfed	T12	7a	20,66	17,16	27,74	N/A	28,28	28,01	31,12	29,43	30,03	28,37	28,91	27,92	27,87	25,83
	Oral floor mucosa	Unfed	T12	7b	20,07	17,28	27,85	N/A	28,11	28,06	31,69	29,02	29,65	28,24	28,92	27,55	27,82	26,01
	Oral floor mucosa	Unfed	T12	8a	19,91	16,65	28,95	N/A	28,81	29,68	N/A	32,44	30,34	30,61	31,23	30,66	N/A	24,81
	Oral floor mucosa	Unfed	T12	8b	20,07	17,37	29,84	N/A	29,37	30,04	N/A	32,9	30,5	30,79	32,09	31,18	N/A	25,48

## Sheet: Hypothalamus
					CT
	Tissue	Condition	Timing(H)	N° ech	actine B	ef1	npy	agrp	pomc	mc4r	cartp
	Hypothalamus	Fed	T0	1a	17,77	17,71	21,64	28,73	28,16	24,93	21,95
	Hypothalamus	Fed	T0	1b	17,75	17,72	21,56	29,25	27,83	25,07	22,57
	Hypothalamus	Fed	T0	2a	18	17,78	20,98	31,28	24,46	24,18	22,11
	Hypothalamus	Fed	T0	2b	17,72	17,47	20,53	31,46	24,45	24,09	22,69
	Hypothalamus	Fed	T0	3a	17,75	17,73	20,75	27,9	27,24	25,71	23,07
	Hypothalamus	Fed	T0	3b	17,5	17,46	20,63	28,51	27,25	25,57	23,62
	Hypothalamus	Fed	T0	4a	17,95	17,66	21,48	29,21	26,43	24,53	23,52
	Hypothalamus	Fed	T0	4b	17,68	17,28	21,18	28,76	26,35	24,44	24,07
	Hypothalamus	Fed	T0	5a	17,84	17,39	20,83	27,61	24,65	23,69	22,35
	Hypothalamus	Fed	T0	5b	17,73	17,31	21,06	27,98	25,1	23,87	23,09
	Hypothalamus	Fed	T0	6a	17,08	16,98	29,55	27,36	26,47	26,12	27,17
	Hypothalamus	Fed	T0	6b	17,58	17,46	29,15	27,09	26,12	25,83	27,04
	Hypothalamus	Fed	T0	7a	17,88	17,81	21,61	29,5	28,13	24,57	22,13
	Hypothalamus	Fed	T0	7b	17,37	17,31	21,24	29,23	28,14	24,34	22,4
	Hypothalamus	Fed	T0.2	1a	17,66	17,47	21,33	31,09	29,06	25,04	23,17
	Hypothalamus	Fed	T0.2	1b	17,37	17,21	21,04	30,44	29,04	25	23,55
	Hypothalamus	Fed	T0.2	2a	18,15	17,74	21,46	31,08	27,79	24,49	22,76
	Hypothalamus	Fed	T0.2	2b	17,75	17,34	21,21	30,72	27,87	24,35	23,33
	Hypothalamus	Fed	T0.2	3a	18,18	18,07	22,14	29,19	27,59	25,27	23,05
	Hypothalamus	Fed	T0.2	3b	18,05	17,72	21,73	29,57	27,95	25,15	23,48
	Hypothalamus	Fed	T0.2	4a	22,13	19,01	24,36	23,09	22,17	22,27	23,63
	Hypothalamus	Fed	T0.2	4b	22,38	19,16	24,83	23,21	22,49	22,32	23,85
	Hypothalamus	Fed	T0.2	5a	18,44	17,76	21,18	26,06	24,62	24,59	23,27
	Hypothalamus	Fed	T0.2	5b	18,49	18,41	21,21	26,54	24,94	24,62	24,17
	Hypothalamus	Fed	T0.2	6a	18,18	17,9	21,24	30,67	24,8	24,92	23,56
	Hypothalamus	Fed	T0.2	6b	17,82	17,34	21,01	30,24	24,79	24,52	24,08
	Hypothalamus	Fed	T0.2	7a	18,19	17,92	21,67	29,39	26,85	24,62	23
	Hypothalamus	Fed	T0.2	7b	17,82	17,59	21,49	29,36	27,03	24,43	23,36
	Hypothalamus	Fed	T0.2	8a	17,58	17,74	21,23	29,44	27,35	24,64	23,95
	Hypothalamus	Fed	T0.2	8b	17,93	17,96	21,41	29,56	27,9	24,95	24,85
	Hypothalamus	Fed	T0.2	9a	17,11	16,96	21,36	30,9	29	24,26	24,94
	Hypothalamus	Fed	T0.2	9b	17,84	17,48	21,33	31,43	28,68	24,16	24,95
	Hypothalamus	Fed	T0.2	10a	17,29	17,28	21,05	28,59	28,04	25,09	24,27
	Hypothalamus	Fed	T0.2	10b	17,65	17,66	21,18	29,18	28,03	25,1	24,39
	Hypothalamus	Fed	T2	1a	19,29	18,19	21,61	23,52	22,71	22,67	24,54
	Hypothalamus	Fed	T2	1b	18,64	17,82	21,5	23,51	22,75	22,73	25,33
	Hypothalamus	Fed	T2	2a	18,32	17,74	21,56	28,27	25,85	25,19	23,95
	Hypothalamus	Fed	T2	2b	18,04	17,24	21,57	28,18	26,04	24,78	24,89
	Hypothalamus	Fed	T2	3a	17,84	17,63	22,1	30,22	27,2	24,55	24,84
	Hypothalamus	Fed	T2	3b	17,85	17,47	21,9	30,7	27,88	24,68	25,15
	Hypothalamus	Fed	T2	4a	18,19	18,08	21,43	27,77	26,52	24,83	24,08
	Hypothalamus	Fed	T2	4b	18,06	17,76	21,21	27,78	26,67	24,78	24,72
	Hypothalamus	Fed	T2	5a	17,32	17,49	20,61	27,42	26,51	25,63	24,24
	Hypothalamus	Fed	T2	5b	17,4	17,93	20,49	27,84	26,89	25,65	24,97
	Hypothalamus	Fed	T2	6a	18,27	18,08	21,66	30,53	26,09	24,44	22,66
	Hypothalamus	Fed	T2	6b	17,71	17,35	21,15	30,46	26,12	24,02	22,97
	Hypothalamus	Fed	T2	7a	18,27	18,11	21,84	27,42	26,46	25,29	22,57
	Hypothalamus	Fed	T2	7b	17,47	17,44	21,33	27,36	26,23	25,03	23,27
	Hypothalamus	Fed	T2	8a	17,91	17,68	21,1	28,86	26,32	24,14	23,06
	Hypothalamus	Fed	T2	8b	17,77	17,34	20,87	29,02	26,46	24,17	23,98
	Hypothalamus	Fed	T2	9a	19,19	18,03	22,99	27,7	26,08	24,79	23,38
	Hypothalamus	Fed	T2	9b	18,65	17,58	22,82	27,84	26,29	24,84	23,56
	Hypothalamus	Fed	T2	10a	18,06	17,68	21,79	28,06	24,7	24,05	24,19
	Hypothalamus	Fed	T2	10b	18,12	17,75	21,85	28,12	24,72	24,14	24,1
	Hypothalamus	Fed	T6	1a	18,14	18,21	20,72	27,64	26,82	24,83	24,54
	Hypothalamus	Fed	T6	1b	17,73	17,35	20,46	27,55	26,77	24,79	25,33
	Hypothalamus	Fed	T6	2a	18,13	18,46	21,35	28,16	26,64	25,1	23,95
	Hypothalamus	Fed	T6	2b	17,91	17,92	21,21	28,21	26,63	24,97	24,89
	Hypothalamus	Fed	T6	3a	16,37	16,09	21,23	27,34	26,29	24,67	24,84
	Hypothalamus	Fed	T6	3b	17,63	17,29	20,44	27,34	26,26	24,3	25,15
	Hypothalamus	Fed	T6	4a	18,1	18,04	20,64	28,06	27,14	24,75	24,08
	Hypothalamus	Fed	T6	4b	17,8	17,52	20,49	28,42	26,9	24,71	24,72
	Hypothalamus	Fed	T6	5a	17,75	18,02	20,9	29,18	28,05	24,46	24,24
	Hypothalamus	Fed	T6	5b	17,75	18,46	20,8	29,2	28,34	24,59	24,97
	Hypothalamus	Fed	T6	6a	18,25	18,15	21,76	29,56	25,7	24,6	22,66
	Hypothalamus	Fed	T6	6b	17,71	17,43	21,11	29,02	25,43	24,14	22,97
	Hypothalamus	Fed	T6	7a	18,14	17,99	21,6	30,16	27,85	24,29	22,57
	Hypothalamus	Fed	T6	7b	17,84	17,41	21,35	29,89	28,11	23,99	23,27
	Hypothalamus	Fed	T6	8a	17,82	17,56	21,31	32,79	27,77	24,38	23,06
	Hypothalamus	Fed	T6	8b	18,05	17,81	21,42	31,79	28,79	24,67	23,98
	Hypothalamus	Fed	T6	9a	17,44	17,38	21,1	28,38	27,05	24,07	23,38
	Hypothalamus	Fed	T6	9b	17,83	17,6	21,18	28,82	27	24,06	23,56
	Hypothalamus	Fed	T6	10a	18,26	17,61	21,52	29,17	27,53	24,05	24,19
	Hypothalamus	Fed	T6	10b	18,29	17,69	21,66	29,49	27,61	24,28	24,1
	Hypothalamus	Fed	T12	1a	18,23	17,9	21,03	27,49	25	24,23	23,72
	Hypothalamus	Fed	T12	1b	18,01	17,39	20,59	27,66	24,98	24,2	24,31
	Hypothalamus	Fed	T12	2a	17,84	18,04	21,39	29,57	28,89	25,28	23,1
	Hypothalamus	Fed	T12	2b	17,74	17,62	21,12	29,78	28,91	25,19	23,82
	Hypothalamus	Fed	T12	3a	18,25	18,04	21,3	32,46	26,9	23,46	22,63
	Hypothalamus	Fed	T12	3b	18,32	17,58	20,67	31,41	26,96	23,34	23,47
	Hypothalamus	Fed	T12	4a	19,79	18,21	23,45	27,09	25,41	25,05	24,46
	Hypothalamus	Fed	T12	4b	19,75	18,12	23,26	27,18	25,54	25,2	25,34
	Hypothalamus	Fed	T12	5a	17,74	17,82	20,98	29,8	27,94	24,71	24,53
	Hypothalamus	Fed	T12	5b	18,57	17,41	20,84	29,83	28,19	24,8	25,61
	Hypothalamus	Fed	T12	6a	18,36	18,17	21,26	28,75	24,18	24,27	23,36
	Hypothalamus	Fed	T12	6b	17,85	17,4	20,71	28,55	24,25	23,95	23,84
	Hypothalamus	Fed	T12	7a	18,27	18	22,04	29,28	28,09	25,03	23,49
	Hypothalamus	Fed	T12	7b	17,86	17,39	21,38	29,51	27,75	24,64	23,74
	Hypothalamus	Fed	T12	8a	18,2	18,02	21,29	27,09	26,22	24,61	24,05
	Hypothalamus	Fed	T12	8b	18,16	17,75	20,83	27,05	26,25	24,62	24,56
	Hypothalamus	Fed	T12	9a	17,5	17,29	20,76	27,54	26,84	25,47	24,76
	Hypothalamus	Fed	T12	9b	17,62	17,29	20,8	27,63	26,87	25,31	24,97
	Hypothalamus	Fed	T12	10a	17,48	17,26	20,7	28,36	27,71	25,21	26,42
	Hypothalamus	Fed	T12	10b	18,21	17,21	21,56	28,63	27,75	25,57	27,51
	Hypothalamus	Unfed	T0	1a	17,77	17,71	21,64	28,73	28,16	24,93	21,95
	Hypothalamus	Unfed	T0	1b	17,75	17,72	21,56	29,25	27,83	25,07	22,57
	Hypothalamus	Unfed	T0	2a	18	17,78	20,98	31,28	24,46	24,18	22,11
	Hypothalamus	Unfed	T0	2b	17,72	17,47	20,53	31,46	24,45	24,09	22,69
	Hypothalamus	Unfed	T0	3a	17,75	17,73	20,75	27,9	27,24	25,71	23,07
	Hypothalamus	Unfed	T0	3b	17,5	17,46	20,63	28,51	27,25	25,57	23,62
	Hypothalamus	Unfed	T0	4a	17,95	17,66	21,48	29,21	26,43	24,53	23,52
	Hypothalamus	Unfed	T0	4b	17,68	17,28	21,18	28,76	26,35	24,44	24,07
	Hypothalamus	Unfed	T0	5a	17,84	17,39	20,83	27,61	24,65	23,69	22,35
	Hypothalamus	Unfed	T0	5b	17,73	17,31	21,06	27,98	25,1	23,87	23,09
	Hypothalamus	Unfed	T0	6a	17,08	16,98	29,55	27,36	26,47	26,12	27,17
	Hypothalamus	Unfed	T0	6b	17,58	17,46	29,15	27,09	26,12	25,83	27,04
	Hypothalamus	Unfed	T0	7a	17,88	17,81	21,61	29,5	28,13	24,57	22,13
	Hypothalamus	Unfed	T0	7b	17,37	17,31	21,24	29,23	28,14	24,34	22,4
	Hypothalamus	Unfed	T0.2	1a	18,04	17,84	21,13	27,52	25,37	24,6	23,66
	Hypothalamus	Unfed	T0.2	1b	17,62	17,33	20,96	27,31	25,27	24,43	24,17
	Hypothalamus	Unfed	T0.2	2a	18,7	17,97	24,01	24,41	23,25	24,26	24,58
	Hypothalamus	Unfed	T0.2	2b	18,22	17,81	24,19	24,63	23,47	23,96	24,67
	Hypothalamus	Unfed	T0.2	3a	18,74	17,71	22,3	24,47	23,06	24,91	24,72
	Hypothalamus	Unfed	T0.2	3b	18,85	17,83	22,33	24,67	23,18	24,94	25,09
	Hypothalamus	Unfed	T0.2	4a	18,03	17,56	21,13	30,25	28,07	24,91	23,51
	Hypothalamus	Unfed	T0.2	4b	17,88	17,65	20,85	30,05	27,93	24,83	23,96
	Hypothalamus	Unfed	T0.2	5a	17,84	17,9	20,96	26,27	23,83	24,63	22,94
	Hypothalamus	Unfed	T0.2	5b	17,76	17,67	20,74	26,44	24,04	24,64	23,49
	Hypothalamus	Unfed	T0.2	6a	18,13	18,29	21,7	29,96	29,02	26,13	24,48
	Hypothalamus	Unfed	T0.2	6b	17,61	17,77	21,26	29,61	29,02	25,8	24,78
	Hypothalamus	Unfed	T0.2	7a	17,73	17,75	21,56	30,02	28,81	25,5	24,25
	Hypothalamus	Unfed	T0.2	7b	17,23	17,31	20,93	29,2	28,62	25,43	24,42
	Hypothalamus	Unfed	T0.2	8a	18,02	17,46	21,08	28,44	26,91	24,65	24,27
	Hypothalamus	Unfed	T0.2	8b	18,08	17,48	21,05	29,12	27,28	24,76	25,03
	Hypothalamus	Unfed	T0.2	9a	19,84	18,34	22,49	27,77	26,52	24,27	25,86
	Hypothalamus	Unfed	T0.2	9b	20,01	18,34	22,47	27,78	26,46	24,27	25,75
	Hypothalamus	Unfed	T0.2	10a	18,08	17,26	21,2	29,46	27,76	24,09	24,31
	Hypothalamus	Unfed	T0.2	10b	17,94	17,65	21,12	29,82	27,57	24,12	23,8
	Hypothalamus	Unfed	T2	1a	17,98	17,7	20,97	27,32	26,68	25,88	25,35
	Hypothalamus	Unfed	T2	1b	17,76	17,33	20,74	27,37	26,85	26,01	26
	Hypothalamus	Unfed	T2	2a	18,21	18,14	21,22	28,66	24,21	23,67	23,19
	Hypothalamus	Unfed	T2	2b	17,76	17,54	20,74	28,85	24,24	23,47	23,57
	Hypothalamus	Unfed	T2	3a	17,7	17,86	21,07	28,3	26,62	24,84	23,23
	Hypothalamus	Unfed	T2	3b	17,66	17,53	21,01	28,97	27,11	24,81	23,98
	Hypothalamus	Unfed	T2	4a	17,77	17,75	21,34	29,88	28,78	27,16	24,89
	Hypothalamus	Unfed	T2	4b	17,68	17,55	21,37	30,51	29,07	26,73	25,66
	Hypothalamus	Unfed	T2	5a	17,83	17,66	20,77	27,74	26,48	23,74	23,29
	Hypothalamus	Unfed	T2	5b	17,99	18	20,67	27,81	26,73	23,94	24,2
	Hypothalamus	Unfed	T2	6a	18,39	17,86	21,18	31,31	23,9	24,17	23,56
	Hypothalamus	Unfed	T2	6b	17,91	17,37	21,35	30,42	23,95	23,94	23,97
	Hypothalamus	Unfed	T2	7a	17,81	17,89	21,18	28,85	27,28	25,39	24,01
	Hypothalamus	Unfed	T2	7b	17,37	17,36	20,63	29,11	27,61	25,14	24,32
	Hypothalamus	Unfed	T2	8a	18,12	17,79	21,37	28,7	26,2	23,85	22,76
	Hypothalamus	Unfed	T2	8b	18,03	17,7	21,14	28,87	26,49	23,91	23,59
	Hypothalamus	Unfed	T2	9a	17,25	16,77	20,79	24,55	23,86	23,54	24,57
	Hypothalamus	Unfed	T2	9b	17,91	17,42	20,88	24,58	23,7	23,48	24,62
	Hypothalamus	Unfed	T2	10a	17,16	16,83	21,56	29,16	24,59	23,92	23,43
	Hypothalamus	Unfed	T2	10b	18,01	17,7	21,79	29,67	24,92	24,07	23,64
	Hypothalamus	Unfed	T6	1a	18,4	17,77	21,19	29,35	27,3	24,32	23,76
	Hypothalamus	Unfed	T6	1b	18,4	17,81	21,1	29,28	27,5	24,38	24,67
	Hypothalamus	Unfed	T6	2a	19,72	18,08	22,23	26,89	26,17	24,47	25,58
	Hypothalamus	Unfed	T6	2b	19,45	17,71	21,96	26,68	26,03	24,35	25,95
	Hypothalamus	Unfed	T6	3a	20,25	17,99	23,04	26,72	25,3	24,9	25,13
	Hypothalamus	Unfed	T6	3b	20,35	18,47	22,64	26,77	25,2	24,93	25,62
	Hypothalamus	Unfed	T6	4a	18,64	17,83	21,28	29,12	26,93	24,17	24,47
	Hypothalamus	Unfed	T6	4b	18,47	17,61	21,33	29,24	27,19	24,12	25,12
	Hypothalamus	Unfed	T6	5a	17,64	17,59	21,23	29,35	27,55	25,14	23,53
	Hypothalamus	Unfed	T6	5b	17,76	17,51	21,13	30,34	28,44	25,23	24,6
	Hypothalamus	Unfed	T6	6a	18,67	18,56	21,75	29,41	26,72	24,55	23,88
	Hypothalamus	Unfed	T6	6b	18,2	17,99	21,19	30,12	26,82	24,06	24,17
	Hypothalamus	Unfed	T6	7a	18,18	17,81	21,32	32,02	27	24,45	23,11
	Hypothalamus	Unfed	T6	7b	17,62	17,37	20,77	32,41	27,2	23,98	23,43
	Hypothalamus	Unfed	T6	8a	18,94	18,52	22,09	28,54	25,69	23,76	23,71
	Hypothalamus	Unfed	T6	8b	18,64	18,13	21,89	28,62	26,05	23,73	24,31
	Hypothalamus	Unfed	T6	9a	17,7	17,72	20,62	27,68	25,32	24,02	24
	Hypothalamus	Unfed	T6	9b	18,91	18,1	21,19	28,43	25,68	24,37	24,67
	Hypothalamus	Unfed	T6	10a	18,32	17,77	21,99	28,73	27,43	24,46	24,46
	Hypothalamus	Unfed	T6	10b	17,08	16,22	21,7	28,93	27,56	24,51	24,16
	Hypothalamus	Unfed	T12	1a	19,59	17,56	22,4	27,28	26,41	24,76	24,66
	Hypothalamus	Unfed	T12	1b	19,26	17,31	22,09	27,65	26,31	24,43	25,44
	Hypothalamus	Unfed	T12	2a	18,17	17,87	21,39	30,1	26,35	24,94	24,05
	Hypothalamus	Unfed	T12	2b	18,06	17,54	21,27	29,83	26,65	24,79	24,55
	Hypothalamus	Unfed	T12	3a	18,01	16,26	22,28	28,59	27,08	25,57	25,31
	Hypothalamus	Unfed	T12	3b	18,7	17,51	21,59	27,85	26,65	25,11	25,62
	Hypothalamus	Unfed	T12	4a	17,64	17,51	20,68	28,93	28,07	25,4	26,89
	Hypothalamus	Unfed	T12	4b	17,55	N/A	20,35	28,66	27,76	25,24	27,69
	Hypothalamus	Unfed	T12	5a	19,4	18,13	22,28	28,19	27,14	25,21	23,88
	Hypothalamus	Unfed	T12	5b	19,33	17,74	22,29	28,49	27,48	25,45	24,79
	Hypothalamus	Unfed	T12	6a	18,93	19	22,27	31,15	28,58	25,73	26,69
	Hypothalamus	Unfed	T12	6b	18,7	18,2	21,74	30,62	29,16	25,11	27,14
	Hypothalamus	Unfed	T12	7a	18,02	18,04	21,13	28,24	27,02	25,1	24,04
	Hypothalamus	Unfed	T12	7b	17,78	17,44	20,49	28,18	26,94	24,69	24,37
	Hypothalamus	Unfed	T12	8a	18,05	17,97	21,24	29,46	27,49	24,43	23,06
	Hypothalamus	Unfed	T12	8b	18,26	17,82	21,04	29,59	27,63	24,42	24,04
	Hypothalamus	Unfed	T12	9a	17,02	N/A	20,64	29,21	27,47	25,69	25,38
	Hypothalamus	Unfed	T12	9b	17,65	17,74	20,85	29,44	27,88	25,66	25,63
	Hypothalamus	Unfed	T12	10a	18,31	17,83	21,83	28,75	28,06	25,06	25,63
	Hypothalamus	Unfed	T12	10b	17,96	17,27	21,87	28,48	28,03	24,93	25,7
